# Supplementary material for: (E)-2-[(2-Ethyl­phen­yl)iminiometh­yl]-6-hydroxy­phenolate
Source: Acta Crystallogr Sect E Struct Rep Online. 2010 Jan 27;66(Pt 2):o449. doi: 10.1107/S1600536810002503 (PMC2979895; doi:10.1107/S1600536810002503)
Supplement: Supplementary file 2 [file e-66-0o449-Isup2.hkl]

#
# h,k,l, Fc-squared, Fo-squared, sigma(Fo-squared) and status flag
#
data_I
_shelx_title ' serap22 in P 21/c'
_shelx_refln_list_code          4
_shelx_F_calc_maximum      154.08
_exptl_crystal_F_000       512.00
_reflns_d_resolution_high  0.7695
 
loop_
 _symmetry_equiv_pos_as_xyz
 'x, y, z'
 '-x, y+1/2, -z+1/2'
 '-x, -y, -z'
 'x, -y-1/2, z-1/2'
 
_cell_length_a     7.7482
_cell_length_b    10.8713
_cell_length_c    15.4742
_cell_angle_alpha  90.000
_cell_angle_beta  117.380
_cell_angle_gamma  90.000
 
_shelx_F_squared_multiplier     1.000
 
loop_
 _refln_index_h
 _refln_index_k
 _refln_index_l
 _refln_F_squared_calc
 _refln_F_squared_meas
 _refln_F_squared_sigma
 _refln_observed_status
   1   0   0     7999.40     6046.98     59.86 o
   2   0   0      516.99      477.16      3.53 o
   3   0   0       55.45       41.34      1.41 o
   4   0   0        2.38        5.61      1.18 o
   5   0   0      142.48      156.45      5.38 o
   6   0   0       40.81       23.41      1.42 o
   7   0   0      535.53      435.08      2.14 o
   8   0   0       60.65       76.10      1.46 o
   1   1   0     1669.24     1659.05     37.36 o
   2   1   0       24.03       19.12      1.03 o
   3   1   0     1927.48     1829.57     27.41 o
   4   1   0        2.57        2.66      0.99 o
   5   1   0        8.60        9.44      0.88 o
   6   1   0      157.45      123.37      3.66 o
   7   1   0        0.48        1.53      0.97 o
   8   1   0       41.39       44.20      0.95 o
   0   2   0       97.84       96.17      3.27 o
   1   2   0       81.99       72.30      1.29 o
   2   2   0      418.51      429.56      8.02 o
   3   2   0       24.42       17.42      0.71 o
   4   2   0      326.27      320.69      9.52 o
   5   2   0      241.79      231.67      5.84 o
   6   2   0       31.96       26.98      1.07 o
   7   2   0       67.94       68.47      1.78 o
   8   2   0        1.61        0.87      0.80 o
   1   3   0       33.08       44.65      1.03 o
   2   3   0      340.58      376.14      4.81 o
   3   3   0      278.71      261.08      5.16 o
   4   3   0      160.13      178.43      4.57 o
   5   3   0      503.19      489.69     12.84 o
   6   3   0       14.81       12.20      0.68 o
   7   3   0        7.65        7.45      0.81 o
   8   3   0       38.80       49.29      1.46 o
   0   4   0     1590.17     1681.19      7.38 o
   1   4   0       24.13       39.44      1.14 o
   2   4   0       15.36       50.12     13.09 o
   3   4   0       50.50       29.14      0.82 o
   4   4   0       49.93       58.32      2.81 o
   5   4   0      184.14      194.42      6.26 o
   6   4   0      156.99      143.10      3.66 o
   7   4   0        1.79        4.29      1.02 o
   8   4   0       24.00       24.76      1.17 o
   1   5   0       93.98      106.66      1.29 o
   2   5   0       23.31       26.36      1.04 o
   3   5   0       25.77       20.25      0.64 o
   4   5   0      331.99      324.91     10.30 o
   5   5   0      544.37      532.34     21.91 o
   6   5   0       80.97       75.51      2.76 o
   7   5   0       16.27       15.73      0.99 o
   8   5   0       60.65       75.83      3.20 o
   0   6   0      361.43      371.02      3.07 o
   1   6   0     1416.40     1580.61     10.48 o
   2   6   0     1164.39     1270.08     19.10 o
   3   6   0        0.19        2.41      0.68 o
   4   6   0        0.13        1.06      0.74 o
   5   6   0      828.68      842.79     31.43 o
   6   6   0       19.54       17.62      1.24 o
   7   6   0       93.78       92.83      5.11 o
   8   6   0       69.06       73.58      3.04 o
   1   7   0      115.54      119.04      1.29 o
   2   7   0        0.16        1.82      0.77 o
   3   7   0       43.81       44.86      1.89 o
   4   7   0      365.30      378.53      5.74 o
   5   7   0      732.19      714.33     20.51 o
   6   7   0       25.04       25.25      1.48 o
   7   7   0        6.93        8.06      0.83 o
   0   8   0      404.90      405.38      2.97 o
   1   8   0       22.17       22.27      0.92 o
   2   8   0        0.31        2.41      0.76 o
   3   8   0       11.91       16.48      0.74 o
   4   8   0      177.24      181.61      4.33 o
   5   8   0      106.68       96.79      3.06 o
   6   8   0       63.59       61.98      2.84 o
   7   8   0       72.49       72.29      3.27 o
   1   9   0        8.26        9.14      0.87 o
   2   9   0      162.35      170.13      2.03 o
   3   9   0       42.87       40.21      1.18 o
   4   9   0       16.23       15.69      0.82 o
   5   9   0      180.45      175.31      4.82 o
   6   9   0       66.44       71.84      2.75 o
   0  10   0      575.36      589.51     11.93 o
   1  10   0        5.24        4.93      0.89 o
   2  10   0        2.18        4.34      0.82 o
   3  10   0        0.95        0.66      1.08 o
   4  10   0        0.54        1.72      1.03 o
   5  10   0        4.39        5.37      1.20 o
   6  10   0        3.88        3.36      1.13 o
   1  11   0        0.38        0.47      0.91 o
   2  11   0       51.50       52.02      1.45 o
   3  11   0       81.14       80.55      2.67 o
   4  11   0        7.16        7.78      1.19 o
   5  11   0       20.32       18.52      1.17 o
   0  12   0      119.44      125.78      1.57 o
   1  12   0        4.02        4.89      0.97 o
   2  12   0        1.93        2.20      0.99 o
   3  12   0       15.11       13.25      1.47 o
   4  12   0        5.98        7.89      0.97 o
   1  13   0       40.85       37.79      0.95 o
   2  13   0       37.73       36.30      1.79 o
   3  13   0      100.31       97.30      3.02 o
   0  14   0      164.35      164.07      2.62 o
   1  14   0       34.96       33.52      0.83 o
  -9   1   1       68.34       84.14      0.98 o
  -8   1   1       84.08       87.74      2.47 o
  -7   1   1       48.45       34.64      1.26 o
  -6   1   1       33.13       21.05      0.85 o
  -5   1   1       29.89       30.93      1.59 o
  -4   1   1     1206.59     1237.39      8.77 o
  -3   1   1       34.96       49.64      1.15 o
  -2   1   1     1884.83     1679.88     30.77 o
  -1   1   1       18.88       26.81      1.02 o
   0   1   1     2162.60     2272.19     14.95 o
   1   1   1     1053.91     1026.34     19.84 o
   2   1   1     1710.33     1604.02     28.36 o
   3   1   1     2222.01     2251.15     45.11 o
   4   1   1       80.97       99.43      2.01 o
   5   1   1        8.36       13.61      1.45 o
   6   1   1      178.76      164.45      3.08 o
   7   1   1       16.57       19.15      0.93 o
   8   1   1        7.10        4.94      0.75 o
  -9   2   1        0.14        0.59      0.92 o
  -8   2   1       21.61       27.00      0.97 o
  -7   2   1      428.18      383.18     10.35 o
  -6   2   1        9.00        5.78      0.76 o
  -5   2   1       22.29       28.74      0.77 o
  -4   2   1      243.81      257.56      6.34 o
  -3   2   1      475.06      485.11     11.58 o
  -2   2   1      697.80      746.07     12.55 o
  -1   2   1      303.76      275.83      1.70 o
   0   2   1      367.71      427.27      3.86 o
   1   2   1       17.47       11.04      2.21 o
   2   2   1        0.10        1.91      0.79 o
   3   2   1     1611.36     1604.22     42.98 o
   4   2   1      204.85      202.54      5.78 o
   5   2   1       78.79       77.08      2.74 o
   6   2   1       94.23       80.81      2.87 o
   7   2   1       38.76       36.70      0.90 o
   8   2   1       67.35       78.36      1.99 o
  -8   3   1        3.47        5.50      0.80 o
  -7   3   1       82.97       79.09      2.24 o
  -6   3   1        0.83        1.00      0.70 o
  -5   3   1       65.40       68.94      2.72 o
  -4   3   1        0.03        1.32      0.73 o
  -3   3   1      222.91      198.23      3.28 o
  -2   3   1      122.69      126.41      1.78 o
  -1   3   1       38.75       64.94      1.14 o
   0   3   1     3806.96     3643.69     65.71 o
   1   3   1        2.45       12.63      0.95 o
   2   3   1       17.04       18.71      0.72 o
   3   3   1        2.87        1.26      0.70 o
   4   3   1      287.93      267.81      7.90 o
   5   3   1      294.40      291.05      9.64 o
   6   3   1       13.04       11.73      0.80 o
   7   3   1      104.47       97.17      2.82 o
   8   3   1        0.07        1.22      0.98 o
  -8   4   1        7.93       12.85      0.83 o
  -7   4   1        0.31        0.17      0.82 o
  -6   4   1       21.06       19.53      1.45 o
  -5   4   1      161.07      157.06      6.09 o
  -4   4   1       46.25       36.22      1.38 o
  -3   4   1      329.96      315.98      6.40 o
  -2   4   1       40.21       46.71      0.82 o
  -1   4   1     2469.29     2547.90      6.58 o
   0   4   1      100.52      113.92     15.91 o
   1   4   1       85.09      110.61      1.44 o
   2   4   1      697.34      715.82      9.79 o
   3   4   1      647.46      676.19     16.77 o
   4   4   1     1006.42      952.76     36.09 o
   5   4   1      138.56      136.56      7.16 o
   6   4   1       12.07       12.84      0.96 o
   7   4   1       21.01       29.02      1.81 o
   8   4   1       29.83       28.83      2.03 o
  -8   5   1       33.84       41.46      2.17 o
  -7   5   1        2.66        2.67      0.91 o
  -6   5   1      359.94      347.27     11.95 o
  -5   5   1       12.40       15.14      1.19 o
  -4   5   1       25.63       28.68      0.75 o
  -3   5   1       96.52       82.77      1.28 o
  -2   5   1     2791.59     2974.17     45.67 o
  -1   5   1       52.26       73.88      1.16 o
   0   5   1       50.59       72.91      6.72 o
   1   5   1      164.10      227.93      5.11 o
   2   5   1      177.20      153.12      1.29 o
   3   5   1        5.28        9.57      0.69 o
   4   5   1     1548.13     1514.22     54.87 o
   5   5   1     2180.76     2121.58    100.73 o
   6   5   1       50.76       48.02      2.66 o
   7   5   1       32.76       30.25      2.65 o
   8   5   1       17.88       16.05      1.18 o
  -8   6   1      215.16      247.69     13.84 o
  -7   6   1       40.27       44.14      1.94 o
  -6   6   1      185.91      188.06      8.04 o
  -5   6   1     1053.38     1047.43     31.32 o
  -4   6   1       83.41       79.11      1.28 o
  -3   6   1      128.33      132.94      1.89 o
  -2   6   1     1137.27     1217.21     13.02 o
  -1   6   1      250.99      278.78      1.59 o
   0   6   1        2.70        3.79      0.82 o
   1   6   1       11.63       16.21      0.82 o
   2   6   1        3.30        1.78      0.73 o
   3   6   1      152.55      158.51      2.29 o
   4   6   1      123.65      127.37      6.03 o
   5   6   1      520.43      513.54     23.96 o
   6   6   1       28.48       27.00      1.18 o
   7   6   1       78.77       79.22      2.94 o
  -7   7   1       51.70       53.27      1.82 o
  -6   7   1        1.91        1.15      0.88 o
  -5   7   1      846.90      861.25     34.52 o
  -4   7   1       32.29       30.15      0.97 o
  -3   7   1       22.97       28.13      0.80 o
  -2   7   1       81.76       91.59      1.81 o
  -1   7   1      410.46      428.59      4.58 o
   0   7   1       47.80       60.13      2.92 o
   1   7   1      328.14      370.01      2.78 o
   2   7   1      894.17      935.29     13.28 o
   3   7   1       48.41       58.48      1.49 o
   4   7   1        9.10       11.39      0.77 o
   5   7   1      115.59      107.22      3.01 o
   6   7   1        9.22       11.71      1.02 o
   7   7   1       52.44       51.96      2.70 o
  -7   8   1       38.52       37.16      2.63 o
  -6   8   1       71.05       68.56      3.59 o
  -5   8   1        4.57        3.93      0.79 o
  -4   8   1       14.60       18.31      1.01 o
  -3   8   1       83.41       91.46      1.90 o
  -2   8   1      223.74      233.78      3.28 o
  -1   8   1       40.39       50.55      1.11 o
   0   8   1       12.58       14.06      1.07 o
   1   8   1      176.78      195.79      4.22 o
   2   8   1      133.73      140.92      3.20 o
   3   8   1       70.57       63.64      1.72 o
   4   8   1      134.93      136.52      3.17 o
   5   8   1       39.94       39.15      1.38 o
   6   8   1       33.09       32.55      1.13 o
   7   8   1        2.09        2.76      0.94 o
  -7   9   1       16.30       15.68      0.99 o
  -6   9   1       11.72       14.57      1.06 o
  -5   9   1       69.86       73.15      3.40 o
  -4   9   1       58.18       65.46      2.54 o
  -3   9   1       11.25       10.81      0.82 o
  -2   9   1      186.58      189.40      2.12 o
  -1   9   1       42.38       47.45      1.11 o
   0   9   1        2.50        1.83      0.84 o
   1   9   1        4.85        3.90      0.96 o
   2   9   1        6.50        6.52      1.00 o
   3   9   1       15.45       15.29      0.85 o
   4   9   1        9.06       10.00      0.86 o
   5   9   1      333.15      327.74     12.87 o
   6   9   1      127.97      137.37      3.80 o
  -6  10   1        7.97        5.95      1.26 o
  -5  10   1        0.22        2.53      1.41 o
  -4  10   1       46.93       47.94      0.94 o
  -3  10   1        3.80        4.44      0.85 o
  -2  10   1       19.50       23.17      0.85 o
  -1  10   1      193.21      203.51      1.48 o
   0  10   1       18.66       22.80      0.97 o
   1  10   1       15.63       19.57      3.53 o
   2  10   1        9.76        8.79      0.90 o
   3  10   1       14.53       11.88      0.75 o
   4  10   1        2.97        4.68      0.88 o
   5  10   1      102.07      109.28      8.13 o
   6  10   1       20.49       20.60      1.66 o
  -5  11   1       42.64       39.21      1.60 o
  -4  11   1      148.88      142.26      4.55 o
  -3  11   1       35.63       36.70      0.89 o
  -2  11   1        1.83        1.91      0.83 o
  -1  11   1      553.31      558.71      4.70 o
   0  11   1      943.45      972.97      5.49 o
   1  11   1        0.01       -0.37      0.75 o
   2  11   1        0.19        0.04      0.85 o
   3  11   1      103.01      108.12      1.84 o
   4  11   1       10.84       13.77      1.05 o
   5  11   1        4.27        5.59      1.12 o
  -4  12   1      170.56      154.93      1.60 o
  -3  12   1      608.75      599.37     11.97 o
  -2  12   1        7.09        7.97      0.91 o
  -1  12   1       52.94       58.70      1.11 o
   0  12   1      327.66      340.46      1.47 o
   1  12   1      251.16      273.34      3.49 o
   2  12   1       33.34       29.63      0.93 o
   3  12   1      180.39      165.98      1.39 o
   4  12   1       42.73       33.71      0.98 o
  -3  13   1        3.76        4.17      0.93 o
  -2  13   1       21.95       19.92      1.02 o
  -1  13   1        2.82        3.71      0.84 o
   0  13   1      573.82      588.42     16.79 o
   1  13   1       49.26       48.77      1.16 o
   2  13   1       28.14       31.13      1.32 o
   3  13   1       16.18       14.41      0.90 o
  -1  14   1      154.50      139.99      3.16 o
   0  14   1      153.73      143.04      3.41 o
  -9   0   2        7.86       17.61      1.87 o
  -8   0   2        1.05       -0.24      1.38 o
  -7   0   2      262.36      193.30      3.43 o
  -6   0   2      207.32      147.35      1.99 o
  -5   0   2      497.05      417.05      2.26 o
  -4   0   2      844.17      837.60      6.32 o
  -3   0   2     1584.22     1619.11     10.68 o
  -2   0   2       23.22       12.54      1.51 o
  -1   0   2      558.46      620.96     10.27 o
   0   0   2     4526.91     4319.62     89.05 o
   1   0   2      255.31      233.24      6.03 o
   2   0   2       71.16       76.80      4.43 o
   3   0   2      217.44      198.55      3.90 o
   4   0   2       20.21       36.77      1.31 o
   5   0   2      492.46      471.14      8.26 o
   6   0   2      577.51      521.95      6.68 o
   7   0   2       59.87       48.38      1.47 o
   8   0   2        0.09        2.27      1.58 o
  -9   1   2       51.88       53.28      0.95 o
  -8   1   2       26.34       18.24      0.88 o
  -7   1   2      132.34      106.87      0.99 o
  -6   1   2       12.69       12.12      0.82 o
  -5   1   2        8.85        7.44      0.85 o
  -4   1   2     2062.50     2145.58     35.87 o
  -3   1   2     1992.32     1914.71     37.19 o
  -2   1   2      249.98      195.40      6.29 o
  -1   1   2      706.15      699.50     16.46 o
   0   1   2      937.21      992.13      4.46 o
   1   1   2     1562.40     1463.59     48.85 o
   2   1   2       50.03       48.07      1.49 o
   3   1   2     2301.32     2279.88     32.97 o
   4   1   2       91.19       93.27      1.24 o
   5   1   2       12.20       15.89      0.97 o
   6   1   2        0.00        0.84      0.98 o
   7   1   2       29.90       28.92      1.34 o
   8   1   2       53.96       52.04      1.45 o
  -9   2   2       10.13       16.35      1.08 o
  -8   2   2       36.51       37.90      0.86 o
  -7   2   2        1.95        1.95      0.74 o
  -6   2   2       13.22       17.40      1.17 o
  -5   2   2      235.30      216.17      6.55 o
  -4   2   2      837.94      900.62     26.54 o
  -3   2   2      125.31      139.25      3.52 o
  -2   2   2        2.95        4.29      0.76 o
  -1   2   2     1942.01     1977.64     21.27 o
   0   2   2     1732.57     1793.77      9.05 o
   1   2   2     1677.88     1663.09     39.19 o
   2   2   2      652.75      662.78     18.29 o
   3   2   2      214.73      250.30      7.13 o
   4   2   2       59.12       60.33      2.19 o
   5   2   2      121.00      109.61      2.95 o
   6   2   2      193.61      170.48      3.98 o
   7   2   2       11.79       10.14      0.84 o
   8   2   2       10.55       17.91      1.14 o
  -9   3   2        2.57        0.69      0.80 o
  -8   3   2       78.44       82.54      2.09 o
  -7   3   2       72.15       66.87      2.20 o
  -6   3   2        5.26        4.78      0.71 o
  -5   3   2      404.23      361.21     11.58 o
  -4   3   2        0.51        0.32      0.72 o
  -3   3   2      226.34      219.40      5.26 o
  -2   3   2      695.02      697.78     11.67 o
  -1   3   2     1539.25     1579.92      9.19 o
   0   3   2     4325.05     4329.01     13.93 o
   1   3   2      744.79      724.76      3.79 o
   2   3   2       10.37       14.25      0.83 o
   3   3   2        0.16        1.41      0.76 o
   4   3   2       32.63       33.67      1.40 o
   5   3   2       20.70       21.38      1.13 o
   6   3   2        0.35        0.10      0.93 o
   7   3   2       36.42       48.29      1.46 o
   8   3   2       25.29       32.39      1.19 o
  -8   4   2       10.84       13.18      0.82 o
  -7   4   2        6.61        7.25      0.81 o
  -6   4   2       36.01       37.95      1.55 o
  -5   4   2      182.90      177.35      4.92 o
  -4   4   2      117.75      119.69      3.13 o
  -3   4   2      228.63      239.77      3.13 o
  -2   4   2      907.47      967.85     12.78 o
  -1   4   2        3.67        7.52      0.94 o
   0   4   2      288.06      306.02      3.13 o
   1   4   2      527.91      588.37      3.14 o
   2   4   2      176.95      204.09      2.06 o
   3   4   2      309.37      287.73      8.07 o
   4   4   2      260.58      266.61     10.38 o
   5   4   2      109.89      104.22      3.98 o
   6   4   2      293.67      285.81      9.35 o
   7   4   2      154.00      158.74      7.05 o
   8   4   2       90.93      103.52      3.01 o
  -8   5   2      219.32      234.19      8.54 o
  -7   5   2       17.69       18.45      0.79 o
  -6   5   2      144.03      139.75      4.34 o
  -5   5   2      447.32      437.08     10.69 o
  -4   5   2       11.74       11.16      0.74 o
  -3   5   2       96.35      106.66      1.75 o
  -2   5   2     1727.27     1845.75     33.35 o
  -1   5   2       10.62        8.04      1.00 o
   0   5   2        0.84        0.55      0.72 o
   1   5   2       20.08       26.12      1.06 o
   2   5   2      429.24      439.12      5.84 o
   3   5   2        8.95       11.07      0.90 o
   4   5   2      324.04      309.61      9.91 o
   5   5   2      567.97      557.38     27.85 o
   6   5   2        8.06        8.11      0.90 o
   7   5   2       78.92       82.99      2.72 o
  -8   6   2       26.01       26.43      1.28 o
  -7   6   2       43.35       42.61      1.05 o
  -6   6   2        4.73        5.80      1.65 o
  -5   6   2     2637.35     2581.57     83.40 o
  -4   6   2       52.75       48.92      1.07 o
  -3   6   2        0.28        0.87      0.69 o
  -2   6   2        2.97        1.90      0.71 o
  -1   6   2        0.00        5.34      2.35 o
   0   6   2       61.80       79.70      1.47 o
   1   6   2      394.55      397.30      2.37 o
   2   6   2      254.49      232.30      4.56 o
   3   6   2        5.64        4.96      0.71 o
   4   6   2       51.15       45.08      1.06 o
   5   6   2      161.64      157.72      7.51 o
   6   6   2        0.30        1.23      0.88 o
   7   6   2       31.51       32.50      2.18 o
  -8   7   2        0.05        0.02      1.02 o
  -7   7   2       69.91       68.30      4.36 o
  -6   7   2      836.99      852.56     31.01 o
  -5   7   2     1689.71     1724.28     56.66 o
  -4   7   2       25.14       22.59      0.76 o
  -3   7   2      114.39      113.89      3.06 o
  -2   7   2       25.41       27.31      0.77 o
  -1   7   2      122.07      131.37      1.23 o
   0   7   2      247.79      248.67      1.91 o
   1   7   2     1849.21     1996.05     13.42 o
   2   7   2      426.28      454.68      5.78 o
   3   7   2      113.42      103.17      1.34 o
   4   7   2        2.51        2.96      0.82 o
   5   7   2       45.04       43.74      1.51 o
   6   7   2       30.48       28.07      1.79 o
   7   7   2       22.65       18.30      1.87 o
  -7   8   2       34.49       36.98      1.39 o
  -6   8   2       22.21       23.25      1.69 o
  -5   8   2       21.28       24.33      0.95 o
  -4   8   2       29.76       30.74      1.35 o
  -3   8   2        2.50        3.52      0.67 o
  -2   8   2       24.18       37.70      0.84 o
  -1   8   2       70.93       76.59      1.47 o
   0   8   2       60.47       61.37      1.13 o
   1   8   2      139.81      150.47      2.47 o
   2   8   2      314.66      327.96      2.29 o
   3   8   2       11.10        6.12      0.80 o
   4   8   2      668.29      682.43     20.44 o
   5   8   2      740.57      729.87     23.07 o
   6   8   2        2.27        3.48      0.96 o
  -7   9   2        1.08        2.50      1.00 o
  -6   9   2       29.28       29.10      1.44 o
  -5   9   2       11.54       13.75      0.83 o
  -4   9   2       28.86       32.34      0.86 o
  -3   9   2       39.75       38.85      0.78 o
  -2   9   2       51.13       44.88      1.57 o
  -1   9   2       82.41       86.23      1.84 o
   0   9   2      327.32      342.71      3.45 o
   1   9   2        0.00        3.09      1.63 o
   2   9   2       29.73       31.59      0.87 o
   3   9   2       18.51       17.80      0.87 o
   4   9   2       31.72       35.92      1.11 o
   5   9   2       11.36       14.56      0.95 o
   6   9   2        0.58        0.68      0.91 o
  -6  10   2       46.20       42.82      1.34 o
  -5  10   2        3.47        3.92      1.03 o
  -4  10   2        1.37        1.77      0.96 o
  -3  10   2       96.57       96.12      1.60 o
  -2  10   2       46.33       49.61      1.43 o
  -1  10   2      171.38      172.94      2.70 o
   0  10   2       24.74       27.08      1.01 o
   1  10   2       18.94       20.08      1.16 o
   2  10   2      228.69      231.04      1.24 o
   3  10   2       82.19       72.12      1.38 o
   4  10   2        2.60        4.38      1.03 o
   5  10   2       36.41       33.72      3.51 o
  -5  11   2       12.87       11.55      0.92 o
  -4  11   2        0.00        0.58      0.75 o
  -3  11   2        2.52        4.88      0.87 o
  -2  11   2        1.50        2.77      0.86 o
  -1  11   2      675.72      703.37      4.03 o
   0  11   2      497.07      504.33      5.25 o
   1  11   2        1.19        1.41      0.93 o
   2  11   2       62.54       67.23      1.29 o
   3  11   2        0.43        1.69      0.89 o
   4  11   2        8.15        9.14      1.05 o
   5  11   2        0.53        2.50      1.65 o
  -5  12   2        4.80        5.17      0.96 o
  -4  12   2       18.95       18.20      0.84 o
  -3  12   2        7.43        7.86      0.85 o
  -2  12   2       20.82       17.34      0.86 o
  -1  12   2      151.62      154.60      1.01 o
   0  12   2       50.26       50.18      1.10 o
   1  12   2       32.18       32.59      0.91 o
   2  12   2       21.40       21.13      1.24 o
   3  12   2       21.45       22.26      0.98 o
   4  12   2        9.03        8.68      1.01 o
  -3  13   2        0.85        1.19      0.88 o
  -2  13   2       45.12       45.86      1.65 o
  -1  13   2      177.02      181.27      3.44 o
   0  13   2      894.32      885.35     17.02 o
   1  13   2       26.95       28.05      1.12 o
   2  13   2        4.60        5.62      0.96 o
  -1  14   2       65.24       62.66      1.86 o
   0  14   2       63.77       59.55      1.22 o
  -9   1   3        1.59        2.32      0.76 o
  -8   1   3        7.84        5.50      0.82 o
  -7   1   3      216.55      170.74      2.46 o
  -6   1   3       13.05       17.56      0.99 o
  -5   1   3      431.56      395.06      5.89 o
  -4   1   3      747.68      744.84     14.47 o
  -3   1   3     3135.94     2899.86     49.23 o
  -2   1   3        7.61        9.66      0.83 o
  -1   1   3      831.76      892.67     27.21 o
   0   1   3     3762.59     3650.93     10.70 o
   1   1   3       36.60       20.94      1.62 o
   2   1   3      580.50      551.85      5.32 o
   3   1   3       14.55       15.01      0.88 o
   4   1   3      390.71      355.65      9.61 o
   5   1   3        9.41       11.01      0.99 o
   6   1   3        6.42        5.20      0.87 o
   7   1   3       48.16       43.71      1.23 o
   8   1   3        3.44        5.85      0.93 o
  -9   2   3       53.14       53.74      2.09 o
  -8   2   3       15.43       11.34      0.68 o
  -7   2   3       12.01       11.82      0.73 o
  -6   2   3      177.64      182.96      6.16 o
  -5   2   3        0.80        1.28      0.64 o
  -4   2   3       83.03      105.67      3.34 o
  -3   2   3       15.04       13.77      0.70 o
  -2   2   3     3563.18     3497.52     68.68 o
  -1   2   3    23741.42    18336.08    388.52 o
   0   2   3    16902.36    13673.68    177.94 o
   1   2   3      446.74      495.08     20.81 o
   2   2   3       61.58       65.24      1.46 o
   3   2   3       47.24       49.36      1.28 o
   4   2   3       31.38       36.06      1.03 o
   5   2   3      398.50      412.07     10.51 o
   6   2   3      304.65      275.99      6.04 o
   7   2   3        9.68        6.06      0.92 o
   8   2   3       13.34       15.84      0.99 o
  -9   3   3        0.39        0.47      0.73 o
  -8   3   3        0.94        1.16      0.85 o
  -7   3   3       40.04       36.38      1.98 o
  -6   3   3        3.61        4.86      0.78 o
  -5   3   3      173.74      165.36      4.58 o
  -4   3   3        0.64        2.41      0.64 o
  -3   3   3        8.50        9.28      0.60 o
  -2   3   3      214.95      234.18      2.93 o
  -1   3   3     3122.89     3158.71     57.82 o
   0   3   3      150.97      137.85      1.56 o
   1   3   3      156.02      169.51      2.27 o
   2   3   3        0.24        0.59      0.78 o
   3   3   3       19.07       23.08      0.86 o
   4   3   3      323.06      298.04     10.19 o
   5   3   3       26.54       27.12      1.00 o
   6   3   3      160.14      141.55      3.10 o
   7   3   3       70.65       86.20      1.74 o
  -9   4   3        6.66        8.20      0.83 o
  -8   4   3       25.21       22.94      1.72 o
  -7   4   3      105.24      110.76      2.58 o
  -6   4   3     1123.27     1098.32     33.95 o
  -5   4   3      484.16      451.76     12.35 o
  -4   4   3       25.02       39.92      0.77 o
  -3   4   3      325.19      376.74      5.69 o
  -2   4   3     1421.96     1487.66     21.66 o
  -1   4   3      724.89      729.00      9.02 o
   0   4   3      498.99      557.15      2.51 o
   1   4   3     3296.05     3746.91     26.64 o
   2   4   3      534.09      605.07      6.37 o
   3   4   3      627.27      640.24     18.58 o
   4   4   3        3.16        3.28      0.78 o
   5   4   3      100.93       96.17      2.72 o
   6   4   3       45.66       48.63      1.40 o
   7   4   3       79.58       85.05      1.08 o
  -8   5   3       94.35      110.05      4.21 o
  -7   5   3       13.70       12.93      0.77 o
  -6   5   3      274.86      271.14      8.77 o
  -5   5   3      396.24      391.11      7.76 o
  -4   5   3       77.26       71.79      3.68 o
  -3   5   3      227.40      244.44      4.59 o
  -2   5   3      847.94      964.65     12.97 o
  -1   5   3      150.19      178.09      2.00 o
   0   5   3       28.38       37.80      0.97 o
   1   5   3       73.04       82.75      0.92 o
   2   5   3        6.00        1.00      0.62 o
   3   5   3      113.60      114.30      2.16 o
   4   5   3       74.60       71.97      2.45 o
   5   5   3       15.74       14.39      0.99 o
   6   5   3        5.02        5.08      0.92 o
   7   5   3        1.96        1.11      0.97 o
  -8   6   3      171.69      182.17      7.74 o
  -7   6   3       12.66       12.38      1.01 o
  -6   6   3       12.18       13.45      1.07 o
  -5   6   3      124.37      118.19      3.83 o
  -4   6   3        3.84        3.82      0.72 o
  -3   6   3       66.05       76.52      2.83 o
  -2   6   3       33.17       29.50      1.24 o
  -1   6   3       18.22       26.63      0.95 o
   0   6   3       68.56       58.25      1.11 o
   1   6   3        4.85        6.16      0.73 o
   2   6   3      305.21      287.97      4.23 o
   3   6   3        0.07        0.48      0.73 o
   4   6   3      195.58      197.14      8.44 o
   5   6   3        3.06        2.37      0.78 o
   6   6   3       19.99       20.44      1.08 o
   7   6   3       15.30       13.45      1.29 o
  -8   7   3        0.07        0.92      0.96 o
  -7   7   3        3.48        3.95      0.92 o
  -6   7   3       28.76       29.96      1.03 o
  -5   7   3      605.55      606.20     20.88 o
  -4   7   3       89.08       90.23      1.75 o
  -3   7   3       12.24        8.06      0.81 o
  -2   7   3       53.18       51.73      0.84 o
  -1   7   3       69.03       72.42      2.12 o
   0   7   3        0.44        0.44      0.73 o
   1   7   3       81.07       82.61      1.12 o
   2   7   3      211.56      219.11      3.47 o
   3   7   3        2.98        4.70      0.74 o
   4   7   3        9.99       11.14      0.89 o
   5   7   3      279.65      283.28     13.43 o
   6   7   3      109.78      111.40     10.02 o
  -7   8   3       36.51       35.35      1.23 o
  -6   8   3       74.60       69.50      3.10 o
  -5   8   3      195.49      195.57      4.19 o
  -4   8   3        0.15        1.20      0.90 o
  -3   8   3        1.91        2.52      0.73 o
  -2   8   3      783.12      857.36     10.03 o
  -1   8   3       45.49       41.27      1.28 o
   0   8   3       62.07       51.68      1.04 o
   1   8   3       13.69       10.09      0.99 o
   2   8   3        3.73        5.84      0.78 o
   3   8   3        6.91        5.89      0.70 o
   4   8   3      332.26      342.83     14.91 o
   5   8   3      630.84      626.65     29.03 o
   6   8   3       23.46       22.90      1.93 o
  -7   9   3        4.22        5.37      0.97 o
  -6   9   3      139.15      133.49      5.88 o
  -5   9   3      188.59      201.17      3.40 o
  -4   9   3       11.37       12.72      0.86 o
  -3   9   3       96.71      102.16      1.92 o
  -2   9   3       92.05       96.25      2.90 o
  -1   9   3       28.30       28.23      0.86 o
   0   9   3       20.09       20.62      1.39 o
   1   9   3       61.50       64.60      1.59 o
   2   9   3      196.65      180.81      2.72 o
   3   9   3        4.49        5.03      0.76 o
   4   9   3      806.56      815.08     25.89 o
   5   9   3      107.19      100.65      6.94 o
   6   9   3       38.12       49.46      5.67 o
  -6  10   3        0.05        1.36      1.08 o
  -5  10   3      201.21      205.05      6.45 o
  -4  10   3      118.01       99.64      3.29 o
  -3  10   3       49.22       49.91      1.03 o
  -2  10   3        6.39        6.84      1.06 o
  -1  10   3      682.43      723.89      6.38 o
   0  10   3       47.40       45.82      1.08 o
   1  10   3        4.58        3.56      1.05 o
   2  10   3       46.62       39.81      0.86 o
   3  10   3      228.69      198.21      5.11 o
   4  10   3        0.67       -0.13      0.91 o
   5  10   3       15.47       15.71      3.10 o
  -6  11   3       17.11       18.41      1.37 o
  -5  11   3        7.19        6.51      0.89 o
  -4  11   3        0.11        1.08      0.89 o
  -3  11   3       41.27       43.08      0.91 o
  -2  11   3        9.68       11.21      1.03 o
  -1  11   3       88.98       86.16      1.06 o
   0  11   3      572.57      588.89      3.75 o
   1  11   3       93.08       88.76      1.55 o
   2  11   3       19.35       18.92      0.90 o
   3  11   3       87.34       80.85      1.18 o
   4  11   3       44.57       47.37      2.39 o
  -5  12   3        6.09        7.09      1.03 o
  -4  12   3        2.92        3.25      0.96 o
  -3  12   3        5.04        3.02      0.91 o
  -2  12   3        2.63        1.62      0.99 o
  -1  12   3      292.13      285.35      4.86 o
   0  12   3        2.03        4.06      1.01 o
   1  12   3        4.84        5.87      1.43 o
   2  12   3       43.04       47.07      1.03 o
   3  12   3       21.08       23.30      1.01 o
  -3  13   3       14.71       14.30      0.91 o
  -2  13   3       26.01       26.59      0.83 o
  -1  13   3       92.37       95.08      1.12 o
   0  13   3       64.50       61.69      1.61 o
   1  13   3        0.91        1.94      1.08 o
   2  13   3        4.31        4.52      0.92 o
  -9   0   4       37.57       33.05      1.36 o
  -8   0   4        2.14        3.39      1.16 o
  -7   0   4       98.29       74.83      4.53 o
  -6   0   4      344.31      339.94      7.62 o
  -5   0   4        0.63       -0.03      1.28 o
  -4   0   4     2010.40     2008.54     72.94 o
  -3   0   4      852.49      789.14     20.90 o
  -2   0   4      273.36      250.15      4.04 o
  -1   0   4      744.03      668.85     15.27 o
   0   0   4       55.70       30.49      2.93 o
   1   0   4      713.71      689.28      6.87 o
   2   0   4      178.12      172.24      3.18 o
   3   0   4       49.41       42.79      4.00 o
   4   0   4       81.74       78.34      3.65 o
   5   0   4       38.30       35.87      3.32 o
   6   0   4      183.31      180.09      3.52 o
   7   0   4        6.22       12.72      1.70 o
  -9   1   4        0.35        2.64      0.89 o
  -8   1   4       17.31       16.49      0.82 o
  -7   1   4        6.57        8.02      0.74 o
  -6   1   4       14.96       19.38      0.91 o
  -5   1   4       40.92       48.28      1.14 o
  -4   1   4      102.71      113.23      2.84 o
  -3   1   4      128.56      117.63      3.59 o
  -2   1   4        1.15        5.01      0.79 o
  -1   1   4     1761.96     1724.13     49.25 o
   0   1   4      674.39      709.34      4.49 o
   1   1   4      187.52      193.98      9.80 o
   2   1   4      103.18      111.91      2.31 o
   3   1   4       20.08       17.02      1.17 o
   4   1   4      121.32      119.50      3.88 o
   5   1   4      333.78      317.19      7.30 o
   6   1   4        0.10        1.37      1.00 o
   7   1   4        5.73        7.08      0.95 o
  -9   2   4        8.04       12.71      0.90 o
  -8   2   4        0.35        2.65      0.98 o
  -7   2   4      379.17      323.47      7.55 o
  -6   2   4       88.03       73.88      2.25 o
  -5   2   4        2.68        2.97      0.80 o
  -4   2   4        0.35        1.17      0.64 o
  -3   2   4      255.40      203.55      6.20 o
  -2   2   4      851.86      862.43     20.05 o
  -1   2   4     9519.95     8641.60    217.58 o
   0   2   4     9452.55     8367.12     28.88 o
   1   2   4     1188.25     1215.85     35.38 o
   2   2   4       47.38       41.09      1.00 o
   3   2   4      280.02      248.71      6.56 o
   4   2   4      488.54      498.33      8.39 o
   5   2   4        9.05        9.51      0.96 o
   6   2   4       31.99       31.21      1.16 o
   7   2   4       33.84       31.09      1.52 o
  -9   3   4       16.87       17.70      1.07 o
  -8   3   4       55.82       46.90      1.21 o
  -7   3   4        6.54        8.66      0.86 o
  -6   3   4      965.06      943.61     30.19 o
  -5   3   4       72.18       73.39      1.70 o
  -4   3   4        6.94       10.66      0.70 o
  -3   3   4      631.28      649.59      9.37 o
  -2   3   4      417.38      403.41      8.77 o
  -1   3   4     4292.20     4372.44     79.46 o
   0   3   4      657.88      673.42      3.74 o
   1   3   4     1072.24     1177.90     28.76 o
   2   3   4      763.60      784.78     21.29 o
   3   3   4      108.94      124.71      3.18 o
   4   3   4     2215.79     2101.15     60.21 o
   5   3   4       80.46       80.85      3.75 o
   6   3   4       46.93       44.03      1.83 o
   7   3   4        5.12        5.39      1.09 o
  -9   4   4       54.13       58.10      1.82 o
  -8   4   4       42.18       38.62      0.91 o
  -7   4   4       20.81       21.21      0.87 o
  -6   4   4      834.89      807.19     25.87 o
  -5   4   4     1252.43     1193.47     35.38 o
  -4   4   4       45.35       52.67      1.27 o
  -3   4   4       20.05       10.08      0.65 o
  -2   4   4       40.66       43.05      0.88 o
  -1   4   4       80.00       93.44      1.27 o
   0   4   4       96.84      101.66      1.33 o
   1   4   4     1574.33     1694.70     75.11 o
   2   4   4      262.65      251.03      6.44 o
   3   4   4       98.39       88.00      2.22 o
   4   4   4        7.02        7.98      0.97 o
   5   4   4      218.12      211.80      8.45 o
   6   4   4       28.92       27.50      1.08 o
   7   4   4        5.43        5.39      0.98 o
  -9   5   4       31.75       34.39      1.10 o
  -8   5   4       93.26       93.46      5.07 o
  -7   5   4       18.98       21.48      0.88 o
  -6   5   4       52.40       53.07      1.19 o
  -5   5   4       35.02       33.08      0.91 o
  -4   5   4       24.46       28.72      0.65 o
  -3   5   4      109.76      112.16      3.50 o
  -2   5   4      386.21      415.00      4.74 o
  -1   5   4      117.35      143.04      1.53 o
   0   5   4      443.80      496.25      2.27 o
   1   5   4      186.25      182.72      5.67 o
   2   5   4      263.71      277.49      5.92 o
   3   5   4       35.69       45.12      1.49 o
   4   5   4      412.31      400.56     13.79 o
   5   5   4        2.93        4.26      0.87 o
   6   5   4       71.03       71.23      5.38 o
   7   5   4        8.64        7.84      1.35 o
  -8   6   4        0.77        1.78      0.80 o
  -7   6   4        5.88        6.15      0.87 o
  -6   6   4      186.47      191.55      4.40 o
  -5   6   4        1.87        2.43      0.82 o
  -4   6   4       86.59       84.89      2.01 o
  -3   6   4        1.25        2.63      0.69 o
  -2   6   4      635.30      712.06      8.25 o
  -1   6   4       36.28       32.36      1.61 o
   0   6   4      577.79      556.96      2.23 o
   1   6   4      733.38      734.92      2.42 o
   2   6   4       69.93       66.21      1.33 o
   3   6   4        8.37        5.78      0.82 o
   4   6   4        2.18        2.82      0.77 o
   5   6   4       16.93       20.28      1.01 o
   6   6   4       28.71       24.73      2.25 o
  -8   7   4       12.35       12.73      1.64 o
  -7   7   4       78.00       77.26      2.69 o
  -6   7   4      120.40      118.65      4.79 o
  -5   7   4      369.35      377.84      8.62 o
  -4   7   4      100.25      104.95      1.80 o
  -3   7   4      114.22      121.13      2.70 o
  -2   7   4        1.33        3.99      0.95 o
  -1   7   4       41.21       36.09      0.96 o
   0   7   4       90.34       80.73      1.42 o
   1   7   4        2.29        4.73      0.98 o
   2   7   4        3.55        3.20      0.87 o
   3   7   4       50.78       44.44      1.30 o
   4   7   4      211.43      199.46      7.32 o
   5   7   4        5.63        6.53      0.83 o
   6   7   4       86.16       97.31     10.24 o
  -8   8   4       65.73       66.88      4.94 o
  -7   8   4        5.54        6.38      0.80 o
  -6   8   4       10.89       12.39      0.92 o
  -5   8   4        0.07        0.94      0.90 o
  -4   8   4       44.14       42.34      0.99 o
  -3   8   4      252.60      277.45      5.00 o
  -2   8   4      114.31      125.67      2.56 o
  -1   8   4       29.50       32.92      0.88 o
   0   8   4       73.48       72.74      1.19 o
   1   8   4       26.90       31.21      0.95 o
   2   8   4       12.50       10.96      0.89 o
   3   8   4       11.86        9.84      0.71 o
   4   8   4      136.41      129.54      6.31 o
   5   8   4       92.19       79.35      6.33 o
   6   8   4       31.65       33.40      4.24 o
  -7   9   4       63.01       65.95      2.08 o
  -6   9   4       31.37       32.29      1.11 o
  -5   9   4       76.66       70.43      1.63 o
  -4   9   4        3.33        2.34      0.83 o
  -3   9   4       10.82       11.11      0.82 o
  -2   9   4      153.87      172.18      4.56 o
  -1   9   4      600.02      572.03      4.21 o
   0   9   4      276.95      300.66      2.92 o
   1   9   4      476.72      467.47      2.58 o
   2   9   4      225.50      216.94      2.19 o
   3   9   4      147.84      138.20      3.04 o
   4   9   4       30.55       35.34      2.55 o
   5   9   4      132.95      150.50     18.22 o
  -6  10   4       13.45       14.43      1.27 o
  -5  10   4       50.52       56.45      2.25 o
  -4  10   4      346.52      324.67      8.86 o
  -3  10   4      206.97      208.34      3.34 o
  -2  10   4        0.02        0.51      0.75 o
  -1  10   4       20.78       18.82      0.67 o
   0  10   4        5.51        5.29      0.99 o
   1  10   4       24.64       23.17      1.10 o
   2  10   4       79.54       69.83      0.94 o
   3  10   4      127.98      100.72      1.41 o
   4  10   4       52.59       47.98      4.85 o
   5  10   4        2.52        1.57      1.33 o
  -6  11   4        0.53        1.75      1.31 o
  -5  11   4       30.18       29.28      1.09 o
  -4  11   4       79.93       77.81      3.07 o
  -3  11   4        0.47        1.86      0.78 o
  -2  11   4      251.28      260.38      6.00 o
  -1  11   4        3.93        2.77      0.73 o
   0  11   4       49.73       45.90      1.02 o
   1  11   4        3.05        5.67      0.86 o
   2  11   4        4.82        5.51      0.96 o
   3  11   4        0.98        2.34      1.03 o
   4  11   4        4.97        3.37      1.15 o
  -5  12   4        1.82        2.95      1.02 o
  -4  12   4       44.85       44.68      0.97 o
  -3  12   4        2.31        2.70      0.75 o
  -2  12   4        0.32        1.86      0.82 o
  -1  12   4       84.02       86.95      0.99 o
   0  12   4        9.74       11.25      0.85 o
   1  12   4       17.42       18.07      1.19 o
   2  12   4        0.55        2.19      1.06 o
   3  12   4        5.55        6.56      0.93 o
  -3  13   4        9.94       11.01      0.99 o
  -2  13   4        3.05        4.12      0.78 o
  -1  13   4       35.94       35.34      0.86 o
   0  13   4       87.18       83.35      1.13 o
   1  13   4       20.44       22.80      1.04 o
   2  13   4        4.22        3.81      0.86 o
  -9   1   5        1.44        2.04      0.75 o
  -8   1   5        0.45        3.12      0.69 o
  -7   1   5       37.01       42.39      1.63 o
  -6   1   5      207.18      189.19      3.35 o
  -5   1   5       19.92       15.30      0.92 o
  -4   1   5       39.52       41.86      1.57 o
  -3   1   5      965.24      892.37     21.81 o
  -2   1   5      688.49      624.72     16.26 o
  -1   1   5     2155.76     2007.71     45.24 o
   0   1   5      371.15      330.33      6.13 o
   1   1   5       15.01       24.05      1.63 o
   2   1   5        0.19        1.14      1.09 o
   3   1   5       29.22       40.34      9.40 o
   4   1   5        1.47        1.31      1.11 o
   5   1   5        6.37        7.70      1.15 o
   6   1   5        5.12        4.62      1.02 o
   7   1   5      154.46      161.81      4.56 o
  -9   2   5        0.82        0.40      0.75 o
  -8   2   5        8.40        7.74      0.82 o
  -7   2   5       28.89       18.23      1.09 o
  -6   2   5      293.74      298.35      9.20 o
  -5   2   5        1.42        0.69      0.59 o
  -4   2   5      335.16      362.31     10.42 o
  -3   2   5     1630.78     1621.64     37.61 o
  -2   2   5       73.15       92.78      2.69 o
  -1   2   5       18.34       19.36      1.00 o
   0   2   5     2203.24     2303.94     17.11 o
   1   2   5       25.01       39.05      1.93 o
   2   2   5       91.07       79.81      1.74 o
   3   2   5       63.47       54.12      1.44 o
   4   2   5     1774.54     1708.30     37.59 o
   5   2   5        6.65        6.83      0.83 o
   6   2   5      207.69      223.16      5.97 o
   7   2   5       85.21       92.36      7.10 o
  -9   3   5       99.97      113.91      1.97 o
  -8   3   5      142.02      136.90      4.69 o
  -7   3   5      165.18      151.17      7.14 o
  -6   3   5      439.06      398.71     12.80 o
  -5   3   5      431.02      440.20     14.16 o
  -4   3   5     1244.01     1233.51     35.63 o
  -3   3   5      377.25      392.76      8.50 o
  -2   3   5      729.58      811.08     14.33 o
  -1   3   5      692.91      800.37     17.65 o
   0   3   5       33.60       45.67      1.07 o
   1   3   5       31.88       22.28      1.45 o
   2   3   5      648.55      734.03     16.31 o
   3   3   5     1284.90     1292.91     38.76 o
   4   3   5     1461.77     1446.19     37.67 o
   5   3   5      265.66      256.17      5.57 o
   6   3   5       28.08       30.56      1.18 o
   7   3   5        6.73        3.59      0.92 o
  -9   4   5        2.05        1.59      0.90 o
  -8   4   5        8.67        7.87      0.78 o
  -7   4   5      232.44      228.24     10.18 o
  -6   4   5     1496.93     1450.59     38.59 o
  -5   4   5      436.18      378.68      9.46 o
  -4   4   5      218.76      207.41      4.19 o
  -3   4   5       27.81       33.45      0.74 o
  -2   4   5      244.65      240.64      4.84 o
  -1   4   5      541.53      542.93      5.14 o
   0   4   5      426.94      424.43      7.75 o
   1   4   5      326.56      324.63      4.41 o
   2   4   5      366.36      418.47     10.66 o
   3   4   5       99.00      101.57      2.74 o
   4   4   5      132.20      136.00      5.63 o
   5   4   5        8.50        8.48      0.99 o
   6   4   5      218.58      211.18     17.33 o
   7   4   5        2.71        2.22      1.01 o
  -9   5   5       80.67       99.99      3.61 o
  -8   5   5        1.92        0.42      0.72 o
  -7   5   5       24.37       23.12      0.99 o
  -6   5   5      356.88      371.61      9.76 o
  -5   5   5      104.98      120.11      2.73 o
  -4   5   5      123.65      118.25      2.52 o
  -3   5   5       45.01       51.83      0.99 o
  -2   5   5        0.17        1.06      0.72 o
  -1   5   5     1635.32     1728.94     17.36 o
   0   5   5      105.64       87.30      1.11 o
   1   5   5      396.45      403.86      4.74 o
   2   5   5       12.83        9.24      0.87 o
   3   5   5        0.29        0.38      0.82 o
   4   5   5        1.43        1.57      0.98 o
   5   5   5       46.96       47.35      1.99 o
   6   5   5        7.33        6.51      0.96 o
  -8   6   5       13.79       16.28      0.87 o
  -7   6   5        6.47        6.31      0.69 o
  -6   6   5      261.63      259.44      7.09 o
  -5   6   5       27.25       27.19      0.97 o
  -4   6   5        6.18        6.72      0.82 o
  -3   6   5       10.25       10.91      0.82 o
  -2   6   5      273.09      256.49      5.87 o
  -1   6   5       77.93       87.71      2.34 o
   0   6   5      167.72      165.00      2.35 o
   1   6   5       71.93       65.91      1.09 o
   2   6   5      108.47      130.92      2.09 o
   3   6   5        6.58        4.01      0.75 o
   4   6   5       44.44       48.95      3.91 o
   5   6   5       28.24       29.63      2.30 o
   6   6   5      114.39      108.05     17.15 o
  -8   7   5       35.71       42.00      5.43 o
  -7   7   5        5.67        6.85      0.88 o
  -6   7   5        6.30        8.84      1.05 o
  -5   7   5        9.82        8.19      0.83 o
  -4   7   5        5.18       10.98      0.71 o
  -3   7   5       20.08       17.62      0.83 o
  -2   7   5      382.11      381.71      8.91 o
  -1   7   5       84.63       85.03      1.03 o
   0   7   5        3.45        2.25      0.96 o
   1   7   5       91.82      101.29      1.20 o
   2   7   5       17.09       18.06      0.82 o
   3   7   5       69.57       63.33      2.95 o
   4   7   5       13.71       17.14      1.10 o
   5   7   5        3.55        3.27      1.06 o
   6   7   5       19.32       24.59      4.47 o
  -8   8   5        9.21        9.25      1.13 o
  -7   8   5      126.09      128.14      5.23 o
  -6   8   5       14.49       42.39     15.02 o
  -5   8   5       49.90       56.79      1.17 o
  -4   8   5       74.47       77.19      2.48 o
  -3   8   5       61.37       59.93      2.03 o
  -2   8   5      432.67      447.96      7.71 o
  -1   8   5      455.13      454.29      4.79 o
   0   8   5      155.87      147.13      2.16 o
   1   8   5        6.51        5.63      0.99 o
   2   8   5        3.08        2.90      0.95 o
   3   8   5       14.38       17.76      0.77 o
   4   8   5        3.07        2.87      0.94 o
   5   8   5       57.40       69.67     12.44 o
  -7   9   5       11.60       15.00      1.06 o
  -6   9   5      577.02      543.31     18.75 o
  -5   9   5      502.27      498.17     15.92 o
  -4   9   5       57.59       48.02      0.87 o
  -3   9   5       77.86       85.73      2.57 o
  -2   9   5      131.76      134.41      1.09 o
  -1   9   5     2315.31     2294.42     27.87 o
   0   9   5      117.29      121.81      1.23 o
   1   9   5      816.92      834.55     14.16 o
   2   9   5        4.55        5.10      0.79 o
   3   9   5        8.03        7.03      1.05 o
   4   9   5        2.79        2.13      0.90 o
   5   9   5      129.49      132.63     23.84 o
  -7  10   5        0.00       -0.51      1.29 o
  -6  10   5      133.94      137.21      8.25 o
  -5  10   5        3.80        1.74      0.76 o
  -4  10   5       83.75       63.64      0.99 o
  -3  10   5        0.00        1.06      0.84 o
  -2  10   5      141.01      138.78      2.59 o
  -1  10   5      150.00      147.31      1.74 o
   0  10   5      116.20      116.76      2.74 o
   1  10   5      126.96      125.91      1.28 o
   2  10   5        0.02        0.51      0.98 o
   3  10   5        5.00        3.31      0.95 o
   4  10   5      489.49      435.52    109.84 o
  -6  11   5       83.41       80.66      3.32 o
  -5  11   5       40.41       38.21      2.39 o
  -4  11   5       20.37       21.22      0.89 o
  -3  11   5       47.38       46.86      1.87 o
  -2  11   5       87.15       82.91      2.88 o
  -1  11   5      142.47      143.37      1.48 o
   0  11   5        4.11        5.60      0.86 o
   1  11   5        7.06        8.66      0.89 o
   2  11   5       33.14       26.48      1.12 o
   3  11   5       21.38       23.77      2.41 o
   4  11   5        3.09        6.17      2.29 o
  -5  12   5       17.20       14.90      1.09 o
  -4  12   5        9.85        9.77      1.00 o
  -3  12   5        9.32       10.30      0.86 o
  -2  12   5        3.13        4.20      0.77 o
  -1  12   5       81.54       77.51      1.68 o
   0  12   5       10.52       11.93      1.04 o
   1  12   5        7.35        8.93      1.10 o
   2  12   5       11.44       13.73      1.61 o
   3  12   5        0.93       -0.47      1.61 o
  -3  13   5       23.76       22.95      1.41 o
  -2  13   5        0.59        1.00      0.82 o
  -1  13   5       12.64       12.92      0.85 o
   0  13   5        0.43        0.93      0.97 o
   1  13   5       22.65       24.12      1.51 o
  -9   0   6        4.17        4.82      1.53 o
  -8   0   6       68.14       74.21      1.23 o
  -7   0   6      414.49      384.68     18.78 o
  -6   0   6        2.32        3.11      1.31 o
  -5   0   6        7.11        6.89      1.26 o
  -4   0   6      992.08      909.98     37.74 o
  -3   0   6     3066.27     2836.09    141.98 o
  -2   0   6       73.49       84.58      5.23 o
  -1   0   6     2215.27     2218.05     68.61 o
   0   0   6      728.89      703.23      6.66 o
   1   0   6      669.72      750.38     27.73 o
   2   0   6      118.70      119.86      3.20 o
   3   0   6       70.99       66.26      2.50 o
   4   0   6     1103.24     1038.14      5.60 o
   5   0   6      103.07      100.48      2.59 o
   6   0   6       54.85       56.71      2.37 o
   7   0   6        1.56        1.61      2.21 o
  -9   1   6        0.39       -0.22      1.06 o
  -8   1   6      242.39      216.94      5.57 o
  -7   1   6        0.20       -0.21      0.66 o
  -6   1   6      209.09      207.02      5.67 o
  -5   1   6      406.39      331.79     10.07 o
  -4   1   6      422.87      388.95     11.59 o
  -3   1   6      373.02      377.09      9.91 o
  -2   1   6      110.71       90.75      2.61 o
  -1   1   6      657.09      718.05     14.40 o
   0   1   6     1075.72     1096.98     13.43 o
   1   1   6       29.12       28.98      1.11 o
   2   1   6       88.44       71.96      2.61 o
   3   1   6        9.25        6.73      1.41 o
   4   1   6      447.79      427.88      4.66 o
   5   1   6        0.06        1.90      1.41 o
   6   1   6       43.62       47.13      3.40 o
   7   1   6       69.56       78.71      2.62 o
  -9   2   6        1.22        4.16      0.80 o
  -8   2   6       63.75       63.23      1.88 o
  -7   2   6        3.09        2.42      0.77 o
  -6   2   6      172.63      160.23      5.34 o
  -5   2   6      224.45      226.40      6.41 o
  -4   2   6        2.26        1.59      0.71 o
  -3   2   6      992.94      995.21     27.07 o
  -2   2   6      145.48      178.54      5.71 o
  -1   2   6      195.73      206.83      3.78 o
   0   2   6      449.61      556.76      3.23 o
   1   2   6     1274.11     1417.10      6.55 o
   2   2   6       44.91       42.41      1.01 o
   3   2   6        1.75        2.43      0.89 o
   4   2   6      217.62      224.90      3.74 o
   5   2   6       12.70       14.39      1.07 o
   6   2   6        3.47        4.05      1.04 o
   7   2   6      169.26      196.18      6.57 o
  -9   3   6      113.30      140.69      4.04 o
  -8   3   6       75.76       78.90      3.02 o
  -7   3   6       16.15       16.43      0.74 o
  -6   3   6       71.33       75.13      2.27 o
  -5   3   6       25.43       30.14      0.89 o
  -4   3   6     2583.66     2498.09     58.90 o
  -3   3   6     1015.24     1111.33     22.24 o
  -2   3   6      713.29      746.64     14.48 o
  -1   3   6      272.50      256.97      6.31 o
   0   3   6       13.27        9.71      0.88 o
   1   3   6       66.75       53.21      1.43 o
   2   3   6       23.19       22.08      1.13 o
   3   3   6      161.44      165.45      2.19 o
   4   3   6      125.21      125.09      2.59 o
   5   3   6       27.81       29.46      1.10 o
   6   3   6      165.22      156.59     14.17 o
  -9   4   6       99.67      101.35      3.55 o
  -8   4   6        0.00       -0.04      0.82 o
  -7   4   6       60.54       54.08      2.61 o
  -6   4   6       55.72       52.72      1.79 o
  -5   4   6      856.82      879.11     21.86 o
  -4   4   6       79.11       91.24      1.99 o
  -3   4   6      440.22      497.03      9.89 o
  -2   4   6      446.01      522.14      9.40 o
  -1   4   6     3548.50     3631.90     67.97 o
   0   4   6      510.15      610.19     13.16 o
   1   4   6      337.48      325.46      2.04 o
   2   4   6      205.63      221.52      5.32 o
   3   4   6        3.10        3.34      0.88 o
   4   4   6      132.76      130.90      3.91 o
   5   4   6      154.15      150.26      8.49 o
   6   4   6       13.27       10.40      1.51 o
  -9   5   6        0.70        2.40      0.74 o
  -8   5   6        1.10        1.98      0.89 o
  -7   5   6      158.74      159.30      6.55 o
  -6   5   6      308.00      303.03      8.21 o
  -5   5   6        7.11        6.97      0.74 o
  -4   5   6       99.69       91.21      2.24 o
  -3   5   6       10.71       10.54      0.71 o
  -2   5   6      820.81      848.56     11.57 o
  -1   5   6      455.95      462.12      6.97 o
   0   5   6      452.05      488.25      2.24 o
   1   5   6        9.41        9.14      0.91 o
   2   5   6       55.16       55.45      1.43 o
   3   5   6        4.23        3.85      1.00 o
   4   5   6       20.04       16.64      0.96 o
   5   5   6        0.41        0.66      1.11 o
   6   5   6        3.72        2.14      1.13 o
  -9   6   6       66.90       70.04      1.78 o
  -8   6   6       68.36       72.52      2.64 o
  -7   6   6       28.07       31.14      1.31 o
  -6   6   6       32.68       32.00      0.79 o
  -5   6   6       38.95       45.01      1.57 o
  -4   6   6        1.80        2.11      0.71 o
  -3   6   6      160.10      173.54      5.03 o
  -2   6   6       82.18       96.67      1.72 o
  -1   6   6       57.28       32.21      1.10 o
   0   6   6       93.02       98.15      1.20 o
   1   6   6      142.06      155.75      1.52 o
   2   6   6       16.51       12.62      1.00 o
   3   6   6      417.56      391.37     16.27 o
   4   6   6       23.06       19.78      1.06 o
   5   6   6        6.42        4.86      1.01 o
   6   6   6        4.34        3.50      0.99 o
  -8   7   6       28.20       34.12      2.02 o
  -7   7   6        1.85        1.41      0.82 o
  -6   7   6      204.87      209.84      5.98 o
  -5   7   6       85.60       87.17      1.98 o
  -4   7   6       22.26       15.57      0.72 o
  -3   7   6        0.46        0.93      0.68 o
  -2   7   6       20.96       16.26      0.69 o
  -1   7   6       18.76       20.19      0.93 o
   0   7   6        8.69        8.62      0.90 o
   1   7   6        1.45        4.52      0.92 o
   2   7   6      270.53      254.32      4.79 o
   3   7   6       34.28       30.64      0.95 o
   4   7   6       59.62       59.13      6.22 o
   5   7   6        3.05        3.42      0.99 o
  -8   8   6      160.80      178.75      8.76 o
  -7   8   6        0.77        2.64      0.91 o
  -6   8   6       12.05       14.07      1.31 o
  -5   8   6        3.61        7.94      0.96 o
  -4   8   6      219.20      207.50      6.55 o
  -3   8   6        4.30        2.91      0.76 o
  -2   8   6      188.18      194.31      3.62 o
  -1   8   6      690.41      642.69     12.27 o
   0   8   6       13.68       16.55      0.83 o
   1   8   6      102.05       97.96      3.10 o
   2   8   6      546.65      480.21     10.15 o
   3   8   6       10.92        8.02      1.32 o
   4   8   6        3.84        5.31      1.08 o
   5   8   6       13.57       14.55      2.94 o
  -7   9   6       27.67       35.55      1.17 o
  -6   9   6      505.56      500.01     29.26 o
  -5   9   6      379.55      383.06     10.89 o
  -4   9   6        2.30        1.96      0.77 o
  -3   9   6       45.81       47.77      1.27 o
  -2   9   6        0.00        0.60      0.73 o
  -1   9   6      952.84      955.00      7.74 o
   0   9   6       49.51       53.72      0.98 o
   1   9   6       63.59       69.57      1.63 o
   2   9   6       16.72       17.43      1.21 o
   3   9   6        0.41        0.44      1.01 o
   4   9   6        0.63        1.47      0.91 o
  -7  10   6       13.34       10.38      1.13 o
  -6  10   6      142.58      142.78      5.28 o
  -5  10   6       11.97       14.73      1.05 o
  -4  10   6       96.32       88.46      3.42 o
  -3  10   6      106.95      107.65      2.50 o
  -2  10   6       18.69       23.08      1.41 o
  -1  10   6        2.29        4.13      0.86 o
   0  10   6        1.51        2.12      0.74 o
   1  10   6      219.60      229.97      6.72 o
   2  10   6       17.58       14.76      1.18 o
   3  10   6      118.49      118.04     28.13 o
   4  10   6      522.75      492.21    119.37 o
  -6  11   6       27.82       24.79      0.98 o
  -5  11   6      135.51      113.23      5.71 o
  -4  11   6        4.44        3.08      0.84 o
  -3  11   6       46.65       47.84      1.09 o
  -2  11   6        5.77        7.26      0.75 o
  -1  11   6       12.60       13.90      0.89 o
   0  11   6        9.30        9.43      1.01 o
   1  11   6        3.43        4.41      0.82 o
   2  11   6       14.80       15.56      1.30 o
   3  11   6       86.06       69.58     17.53 o
  -5  12   6        0.05       -0.19      0.95 o
  -4  12   6       10.58       10.94      1.86 o
  -3  12   6        9.24       11.60      0.95 o
  -2  12   6       12.56       13.64      0.93 o
  -1  12   6        9.07        8.95      0.78 o
   0  12   6        0.86        1.92      0.86 o
   1  12   6       20.93       16.82      1.11 o
   2  12   6        0.03        0.39      0.88 o
  -3  13   6       23.53       23.01      1.39 o
  -2  13   6       51.95       48.77      1.33 o
  -1  13   6        0.25        1.11      0.88 o
   0  13   6        3.67        4.08      0.91 o
  -9   1   7        0.84        0.67      0.84 o
  -8   1   7        0.39        1.22      0.78 o
  -7   1   7      516.15      492.46     15.13 o
  -6   1   7       76.13       68.70      2.22 o
  -5   1   7        3.61        4.95      0.67 o
  -4   1   7       34.90       25.95      0.95 o
  -3   1   7        8.66        8.48      0.87 o
  -2   1   7      228.64      244.77      5.26 o
  -1   1   7       14.90       11.23      0.89 o
   0   1   7      620.00      713.41     10.00 o
   1   1   7      352.05      380.32      9.45 o
   2   1   7       37.00       34.56      1.69 o
   3   1   7      582.39      527.10      5.45 o
   4   1   7        3.36        4.07      1.47 o
   5   1   7        0.12        0.09      1.43 o
   6   1   7       29.66       30.16      1.18 o
  -9   2   7       88.91       93.37      3.83 o
  -8   2   7        7.23        8.69      0.82 o
  -7   2   7      267.52      253.38      7.91 o
  -6   2   7     2552.79     2404.07     80.83 o
  -5   2   7       26.25       33.96      0.84 o
  -4   2   7       58.06       57.31      1.62 o
  -3   2   7      437.07      480.42     12.01 o
  -2   2   7       80.17       81.48      1.18 o
  -1   2   7      172.92      162.51      2.30 o
   0   2   7     1897.28     2004.57     22.07 o
   1   2   7      912.18     1048.72      4.09 o
   2   2   7       93.01       81.19      1.45 o
   3   2   7       32.55       29.86      1.24 o
   4   2   7        1.68        1.39      0.94 o
   5   2   7       68.86       64.65      3.18 o
   6   2   7       77.53       76.57      3.99 o
  -9   3   7      159.50      181.26      4.60 o
  -8   3   7        7.16       11.03      0.95 o
  -7   3   7       37.10       36.57      0.84 o
  -6   3   7      142.91      141.35      4.99 o
  -5   3   7       65.88       59.42      1.31 o
  -4   3   7      598.10      606.78     14.49 o
  -3   3   7       31.08       35.12      0.73 o
  -2   3   7       57.55       70.06      1.35 o
  -1   3   7        3.08        4.06      0.76 o
   0   3   7      135.19      155.62      1.71 o
   1   3   7        9.24       11.48      1.19 o
   2   3   7       80.34       78.32      1.34 o
   3   3   7       35.38       39.70      1.39 o
   4   3   7       55.52       55.89      1.33 o
   5   3   7        5.03        5.11      1.22 o
   6   3   7        0.03        0.33      1.12 o
  -9   4   7        0.50        2.01      0.72 o
  -8   4   7      128.08      112.96      3.77 o
  -7   4   7        0.47        0.78      0.74 o
  -6   4   7        0.88        4.84      0.86 o
  -5   4   7      185.21      156.10      4.92 o
  -4   4   7      112.92      113.00      2.74 o
  -3   4   7      184.04      202.10      2.68 o
  -2   4   7      272.66      329.18      6.62 o
  -1   4   7     9068.08     8457.41    320.85 o
   0   4   7       96.83      115.74      1.46 o
   1   4   7      139.54      150.63      1.61 o
   2   4   7       49.57       52.58      1.19 o
   3   4   7       11.68       15.74      0.99 o
   4   4   7        0.22        0.46      0.93 o
   5   4   7        8.16        7.96      1.12 o
   6   4   7      150.65      147.83      5.92 o
  -9   5   7       35.19       33.52      1.56 o
  -8   5   7        4.96        5.83      0.73 o
  -7   5   7       28.21       31.30      0.97 o
  -6   5   7      206.91      202.51      5.56 o
  -5   5   7       29.08       33.94      1.31 o
  -4   5   7       33.93       35.22      0.87 o
  -3   5   7        0.37        3.12      0.75 o
  -2   5   7      600.68      624.32     16.12 o
  -1   5   7     3080.17     2991.20     40.27 o
   0   5   7        2.20        5.76      0.78 o
   1   5   7        0.11        1.67      1.18 o
   2   5   7      601.73      588.85      4.86 o
   3   5   7        9.31        8.56      0.98 o
   4   5   7        4.69        5.99      0.93 o
   5   5   7      274.85      293.37     45.82 o
   6   5   7       92.87       91.20      4.42 o
  -9   6   7       33.76       34.56      1.46 o
  -8   6   7        4.44        5.70      0.75 o
  -7   6   7       13.07       15.36      0.85 o
  -6   6   7       17.94       18.11      0.75 o
  -5   6   7        3.47        4.13      0.80 o
  -4   6   7       51.00       60.75      0.91 o
  -3   6   7       35.92       35.15      0.87 o
  -2   6   7      290.47      308.45      8.46 o
  -1   6   7       58.32       58.10      1.09 o
   0   6   7        1.03        1.31      0.92 o
   1   6   7        1.42        0.43      0.78 o
   2   6   7        0.25        0.66      0.85 o
   3   6   7        5.59        6.43      0.92 o
   4   6   7        8.02        6.63      1.14 o
   5   6   7        0.03        1.11      1.03 o
  -8   7   7       98.29      110.60      2.94 o
  -7   7   7        6.58        9.04      0.78 o
  -6   7   7       44.58       44.83      2.98 o
  -5   7   7       63.08       45.70      1.77 o
  -4   7   7       14.33       18.34      1.00 o
  -3   7   7       58.17       49.93      0.83 o
  -2   7   7       14.23        9.39      0.93 o
  -1   7   7        2.11        2.22      0.87 o
   0   7   7       93.25       83.40      1.19 o
   1   7   7      226.56      215.69      2.68 o
   2   7   7      262.88      221.55      4.96 o
   3   7   7      136.19      132.75      8.51 o
   4   7   7        0.62        1.78      0.93 o
   5   7   7       27.51       34.65      6.13 o
  -8   8   7       48.09       55.60      3.28 o
  -7   8   7        3.31        2.64      1.09 o
  -6   8   7      211.88      231.56      9.58 o
  -5   8   7      311.38      285.08     10.53 o
  -4   8   7      178.60      153.89      3.34 o
  -3   8   7       47.01       49.26      1.12 o
  -2   8   7       25.95       29.71      0.99 o
  -1   8   7      403.91      405.49      6.14 o
   0   8   7       88.27       86.76      1.28 o
   1   8   7       87.66       76.74      1.29 o
   2   8   7       74.56       52.05      3.57 o
   3   8   7      151.03      131.53     14.00 o
   4   8   7        1.37        3.48      1.12 o
   5   8   7       45.09       40.68      8.22 o
  -7   9   7       72.85       78.73      3.42 o
  -6   9   7      165.84      174.74      3.65 o
  -5   9   7        8.72       11.63      0.92 o
  -4   9   7       41.67       39.91      1.00 o
  -3   9   7       22.20       26.78      0.76 o
  -2   9   7       44.76       40.42      0.79 o
  -1   9   7       98.66       94.94      1.58 o
   0   9   7       16.06       18.09      0.90 o
   1   9   7       58.77       54.69      1.03 o
   2   9   7        0.00       -0.35      0.88 o
   3   9   7        7.59        4.68      1.48 o
   4   9   7        0.69        1.23      1.14 o
  -7  10   7       11.48        9.73      1.40 o
  -6  10   7        7.02        6.71      1.07 o
  -5  10   7       79.66       74.54      3.07 o
  -4  10   7        3.39        4.24      0.90 o
  -3  10   7       78.12       78.21      1.95 o
  -2  10   7      412.35      420.09      6.19 o
  -1  10   7       45.22       46.08      0.95 o
   0  10   7        5.03        3.67      0.89 o
   1  10   7       26.04       24.76      1.54 o
   2  10   7        0.02        0.93      0.89 o
   3  10   7       15.89       11.69      3.59 o
  -6  11   7       84.01       77.21      1.54 o
  -5  11   7        0.43        1.90      0.87 o
  -4  11   7       51.03       47.90      1.23 o
  -3  11   7        7.33        8.71      0.75 o
  -2  11   7       15.65       16.20      0.78 o
  -1  11   7       11.36       11.73      0.92 o
   0  11   7      259.85      264.71      8.59 o
   1  11   7       77.20       75.59      7.62 o
   2  11   7        5.31        3.63      0.78 o
   3  11   7       80.38       70.98     18.36 o
  -5  12   7       36.86       37.84      1.49 o
  -4  12   7      123.80      130.47      3.07 o
  -3  12   7       19.83       17.58      1.05 o
  -2  12   7       21.64       21.11      0.89 o
  -1  12   7       10.84       11.66      0.77 o
   0  12   7        0.51        1.14      0.93 o
   1  12   7       14.46       14.34      2.55 o
  -3  13   7        0.17        1.14      0.88 o
  -2  13   7       34.34       29.33      1.90 o
  -1  13   7        1.52        1.72      0.86 o
 -10   0   8        8.79       13.68      1.22 o
  -9   0   8       15.04       21.20      1.22 o
  -8   0   8        3.14        2.45      0.85 o
  -7   0   8     1078.07     1043.82     70.83 o
  -6   0   8      313.05      300.02     18.16 o
  -5   0   8       13.96       17.44      1.29 o
  -4   0   8      397.68      422.75     16.19 o
  -3   0   8      428.43      362.72     19.03 o
  -2   0   8     1156.35     1116.39     43.99 o
  -1   0   8       40.17       36.61      1.50 o
   0   0   8       26.35       31.55      2.40 o
   1   0   8      200.22      191.69      7.03 o
   2   0   8        0.02        0.29      1.55 o
   3   0   8     4057.25     3626.23     11.02 o
   4   0   8     1059.24     1007.46      5.81 o
   5   0   8      217.85      223.60      3.62 o
   6   0   8       48.05       50.91      2.56 o
 -10   1   8        1.08        1.83      0.89 o
  -9   1   8        3.37        4.68      0.85 o
  -8   1   8        1.07        2.81      0.77 o
  -7   1   8      147.68      144.32      4.67 o
  -6   1   8      140.35      136.15      4.34 o
  -5   1   8        0.68        1.58      0.67 o
  -4   1   8      173.70      148.76      4.68 o
  -3   1   8     1031.45     1047.98     99.88 o
  -2   1   8      260.76      283.88      7.97 o
  -1   1   8       33.51       31.84      0.95 o
   0   1   8       58.38       72.55      1.45 o
   1   1   8        4.41        4.30      1.01 o
   2   1   8       47.92       50.37      1.93 o
   3   1   8      464.64      429.08     11.42 o
   4   1   8     1509.76     1444.83     32.48 o
   5   1   8        0.38        1.52      0.98 o
   6   1   8       19.03       18.32      1.35 o
  -9   2   8        6.75        9.12      1.49 o
  -8   2   8       86.72       87.58      1.31 o
  -7   2   8       37.14       36.87      1.04 o
  -6   2   8     1387.42     1302.13     41.19 o
  -5   2   8      199.52      199.33      6.35 o
  -4   2   8       12.40       12.45      0.82 o
  -3   2   8      161.66      150.58      2.87 o
  -2   2   8       49.12       46.23      1.31 o
  -1   2   8       65.08       68.45      1.13 o
   0   2   8      170.48      186.20      1.95 o
   1   2   8      152.27      182.39      2.43 o
   2   2   8        0.01        0.66      0.91 o
   3   2   8       44.25       43.14      1.28 o
   4   2   8      116.32      121.67      3.92 o
   5   2   8        7.07        9.71      1.22 o
   6   2   8       27.02       21.95      1.88 o
  -9   3   8      167.51      198.71      6.98 o
  -8   3   8       62.67       67.37      1.57 o
  -7   3   8      105.92      103.75      3.32 o
  -6   3   8        3.95        4.53      0.65 o
  -5   3   8       17.78       18.19      1.02 o
  -4   3   8       56.58       58.64      2.13 o
  -3   3   8       42.60       42.74      1.17 o
  -2   3   8      988.80      989.62     18.13 o
  -1   3   8      226.53      248.30      1.69 o
   0   3   8      337.45      374.55      5.97 o
   1   3   8      209.62      226.36      3.65 o
   2   3   8       22.06       26.48      1.06 o
   3   3   8       12.91       12.40      1.48 o
   4   3   8       28.98       30.24      1.85 o
   5   3   8       14.07       14.82      1.31 o
   6   3   8       23.18       28.25      1.51 o
  -9   4   8        0.45        0.74      0.76 o
  -8   4   8       54.65       48.00      1.35 o
  -7   4   8        5.51        5.57      0.68 o
  -6   4   8       60.40       55.96      2.43 o
  -5   4   8       11.16       11.20      0.83 o
  -4   4   8        1.91        4.20      0.75 o
  -3   4   8        4.67        1.56      0.68 o
  -2   4   8        3.24        5.25      0.77 o
  -1   4   8      911.28      953.24     19.23 o
   0   4   8       69.11       81.74      1.49 o
   1   4   8       51.44       47.89      1.45 o
   2   4   8       40.26       31.57      0.98 o
   3   4   8        0.04       -0.77      1.09 o
   4   4   8       18.25       17.46      1.22 o
   5   4   8       13.12       15.27      1.17 o
  -9   5   8       53.62       49.88      3.70 o
  -8   5   8       33.40       33.94      1.01 o
  -7   5   8        0.70        6.64      2.34 o
  -6   5   8       57.38       53.40      1.49 o
  -5   5   8      412.70      423.12     12.56 o
  -4   5   8       30.50       41.36      0.88 o
  -3   5   8        7.22        5.50      0.75 o
  -2   5   8      593.07      619.54     13.53 o
  -1   5   8      106.63      128.66      3.49 o
   0   5   8       43.21       38.49      1.16 o
   1   5   8      205.74      240.29      4.24 o
   2   5   8       98.68      113.51      1.33 o
   3   5   8       55.48       56.15      1.12 o
   4   5   8        6.08        5.50      1.33 o
   5   5   8       21.13       29.20      1.43 o
  -9   6   8        4.91        8.57      1.02 o
  -8   6   8      228.69      224.91      8.67 o
  -7   6   8        3.46        4.69      0.80 o
  -6   6   8        9.97       11.58      0.75 o
  -5   6   8       64.90       56.11      1.97 o
  -4   6   8       44.20       37.65      0.72 o
  -3   6   8       32.85       33.18      0.89 o
  -2   6   8      476.42      449.28     10.09 o
  -1   6   8       46.09       42.20      1.08 o
   0   6   8       29.03       35.62      1.14 o
   1   6   8       94.20       96.02      1.47 o
   2   6   8      321.12      333.23     10.52 o
   3   6   8       19.72       18.14      0.91 o
   4   6   8        4.99        6.07      0.90 o
   5   6   8      275.44      317.77     15.37 o
  -8   7   8      123.58      126.06      4.78 o
  -7   7   8       28.31       25.28      0.83 o
  -6   7   8       12.55        8.27      0.86 o
  -5   7   8      135.64      110.12      4.63 o
  -4   7   8       37.59       32.58      0.86 o
  -3   7   8        0.12        1.90      0.64 o
  -2   7   8     1375.40     1371.22     33.33 o
  -1   7   8     3075.30     3033.27     76.64 o
   0   7   8        0.47        1.93      0.86 o
   1   7   8       12.97       16.73      1.00 o
   2   7   8       61.23       48.55      0.97 o
   3   7   8       14.58       16.74      1.18 o
   4   7   8        0.06        1.75      0.93 o
   5   7   8       79.27       95.94      1.55 o
  -8   8   8        7.49       10.11      1.49 o
  -7   8   8       18.08       14.08      0.96 o
  -6   8   8       27.51       25.39      0.98 o
  -5   8   8      117.68       91.08      2.58 o
  -4   8   8      205.69      183.90      6.04 o
  -3   8   8      101.07      107.44      2.96 o
  -2   8   8      244.86      236.81      6.64 o
  -1   8   8       30.14       30.26      1.19 o
   0   8   8       16.58       13.93      0.89 o
   1   8   8        3.01        2.56      0.92 o
   2   8   8      150.19      131.39     15.48 o
   3   8   8        1.58        3.54      0.86 o
   4   8   8       35.42       30.85      1.15 o
  -7   9   8       38.76       43.73      2.76 o
  -6   9   8       23.97       24.35      1.16 o
  -5   9   8       16.01       19.53      1.48 o
  -4   9   8        0.37        1.28      0.77 o
  -3   9   8      164.90      174.76      4.89 o
  -2   9   8       93.74       95.21      1.82 o
  -1   9   8        2.15        3.11      0.93 o
   0   9   8       35.87       34.88      1.42 o
   1   9   8        1.34        1.63      0.95 o
   2   9   8       10.67        6.46      1.28 o
   3   9   8        0.78        5.22      1.51 o
   4   9   8       84.31       86.74      1.94 o
  -7  10   8        1.87        2.75      1.15 o
  -6  10   8       10.77       11.76      1.10 o
  -5  10   8       14.23       15.05      0.86 o
  -4  10   8       44.31       50.69      2.49 o
  -3  10   8       47.24       47.57      1.28 o
  -2  10   8        4.50        4.76      0.80 o
  -1  10   8       31.74       28.19      1.35 o
   0  10   8       10.03       10.79      0.92 o
   1  10   8        1.57        2.11      0.96 o
   2  10   8       48.13       42.80     10.45 o
   3  10   8       25.80       28.80      9.32 o
  -6  11   8      171.99      157.18      7.56 o
  -5  11   8        1.49        3.14      0.98 o
  -4  11   8       17.30       20.23      0.90 o
  -3  11   8      118.81      112.17      1.77 o
  -2  11   8        7.48        7.76      0.83 o
  -1  11   8       29.23       27.87      1.00 o
   0  11   8       18.20       15.73      1.54 o
   1  11   8      115.27       90.79     18.93 o
   2  11   8        3.90        3.65      1.00 o
  -4  12   8        0.00        0.91      1.10 o
  -3  12   8        0.22        1.13      0.87 o
  -2  12   8       48.36       46.41      1.04 o
  -1  12   8        1.00        2.03      1.06 o
   0  12   8       41.93       29.25      4.22 o
   1  12   8        2.05        2.07      1.16 o
 -10   1   9       77.57      107.88      5.43 o
  -9   1   9      190.85      200.62      6.01 o
  -8   1   9       16.12       14.71      0.80 o
  -7   1   9      157.98      159.53      5.92 o
  -6   1   9     1338.16     1261.39     39.24 o
  -5   1   9      124.48      115.91      3.58 o
  -4   1   9      706.13      720.51     21.19 o
  -3   1   9     1714.70     1681.99     34.17 o
  -2   1   9       74.52       70.16      2.28 o
  -1   1   9      320.49      300.85      6.05 o
   0   1   9       10.14       15.88      1.06 o
   1   1   9        2.88        1.86      0.89 o
   2   1   9      121.50      133.73      4.00 o
   3   1   9       93.76       91.99      2.28 o
   4   1   9      266.90      264.77      4.67 o
   5   1   9       42.14       46.14      1.37 o
  -9   2   9       10.40       10.15      0.80 o
  -8   2   9        0.04        1.00      0.78 o
  -7   2   9        0.53        1.43      0.76 o
  -6   2   9      619.31      593.65     17.96 o
  -5   2   9       59.18       58.78      1.88 o
  -4   2   9       34.24       40.40      1.74 o
  -3   2   9      612.55      611.82     14.01 o
  -2   2   9      234.30      244.19      6.46 o
  -1   2   9        2.30        4.18      0.76 o
   0   2   9      608.42      647.68     11.12 o
   1   2   9       10.39       12.05      0.91 o
   2   2   9       12.94       12.55      1.06 o
   3   2   9      230.79      238.28      4.16 o
   4   2   9       56.14       57.74      1.48 o
   5   2   9        0.17        0.32      1.23 o
  -9   3   9       46.61       49.57      1.62 o
  -8   3   9       39.33       36.67      1.41 o
  -7   3   9      281.91      282.18      7.17 o
  -6   3   9      148.26      138.29      5.61 o
  -5   3   9        6.39        9.52      0.77 o
  -4   3   9       67.47       61.05      2.08 o
  -3   3   9      167.39      175.21      3.97 o
  -2   3   9       10.87        7.08      0.89 o
  -1   3   9       11.52       16.55      1.16 o
   0   3   9        2.91        4.44      0.97 o
   1   3   9        2.49        4.20      1.01 o
   2   3   9       71.60       68.44      1.24 o
   3   3   9      107.35      104.01      2.22 o
   4   3   9       87.52       90.87      3.35 o
   5   3   9        8.55       11.17      1.35 o
  -9   4   9        0.43        3.08      0.97 o
  -8   4   9       36.17       33.20      1.57 o
  -7   4   9        1.30        2.14      0.84 o
  -6   4   9       27.34       31.41      0.98 o
  -5   4   9        0.64        1.03      0.69 o
  -4   4   9        3.21        3.67      0.68 o
  -3   4   9        4.00        3.07      0.66 o
  -2   4   9       35.22       30.00      0.83 o
  -1   4   9      298.66      259.81     23.56 o
   0   4   9       13.51       13.92      1.22 o
   1   4   9      119.96      131.05      1.65 o
   2   4   9      322.90      297.03      2.36 o
   3   4   9       14.64       14.57      1.12 o
   4   4   9       45.32       45.79      1.13 o
   5   4   9       11.28       14.12      1.46 o
  -9   5   9       12.76       16.45      1.01 o
  -8   5   9        0.93        0.77      0.73 o
  -7   5   9       46.17       42.79      0.79 o
  -6   5   9        0.43        0.30      0.74 o
  -5   5   9      636.70      600.12     18.14 o
  -4   5   9      354.64      336.46      7.79 o
  -3   5   9       35.55       33.99      0.77 o
  -2   5   9      106.20       99.19      2.81 o
  -1   5   9      164.43      166.64      4.49 o
   0   5   9       76.66       76.60      2.08 o
   1   5   9       27.02       20.58      1.09 o
   2   5   9       94.16       98.03      3.66 o
   3   5   9      211.58      213.92      1.50 o
   4   5   9        3.82        3.67      1.02 o
   5   5   9        0.76       -0.10      1.30 o
  -9   6   9      161.54      159.57      7.39 o
  -8   6   9        6.77        9.57      0.81 o
  -7   6   9       26.44       25.69      0.92 o
  -6   6   9        1.62        2.50      0.67 o
  -5   6   9      365.98      368.44     10.37 o
  -4   6   9      237.14      238.73      4.52 o
  -3   6   9      131.51      130.82      2.94 o
  -2   6   9      289.33      274.99      7.48 o
  -1   6   9       14.63       18.86      1.14 o
   0   6   9      104.17       92.98     10.56 o
   1   6   9      496.23      469.20      2.39 o
   2   6   9      331.88      302.14      5.59 o
   3   6   9        0.01        0.28      0.98 o
   4   6   9        2.46        1.50      1.21 o
  -8   7   9        3.13        8.17      0.91 o
  -7   7   9        2.65        1.26      0.70 o
  -6   7   9        6.48        7.77      0.73 o
  -5   7   9      164.53      146.94      5.72 o
  -4   7   9        6.21        6.83      0.92 o
  -3   7   9        0.25        1.06      0.66 o
  -2   7   9     1571.42     1565.34     44.59 o
  -1   7   9      337.22      342.15      9.98 o
   0   7   9        1.63        1.87      0.94 o
   1   7   9       16.04       19.12      1.84 o
   2   7   9        2.48        1.92      0.94 o
   3   7   9        0.20        1.66      0.90 o
   4   7   9        0.79        1.33      1.25 o
  -8   8   9        2.10        3.78      1.13 o
  -7   8   9       17.77       21.19      1.71 o
  -6   8   9      163.18      160.17      4.78 o
  -5   8   9       35.59       35.67      1.65 o
  -4   8   9        6.18        2.98      0.76 o
  -3   8   9        3.71        3.87      0.67 o
  -2   8   9        4.40        3.80      0.93 o
  -1   8   9      302.84      295.02      7.74 o
   0   8   9        0.45        1.25      1.09 o
   1   8   9       57.46       52.14      1.53 o
   2   8   9       64.44       56.09      1.59 o
   3   8   9       23.10       23.45      1.00 o
   4   8   9       13.35       15.22      1.08 o
  -7   9   9       25.26       23.34      3.37 o
  -6   9   9       80.37       78.96      2.71 o
  -5   9   9      114.41      102.29      2.76 o
  -4   9   9        0.40        1.96      0.77 o
  -3   9   9        0.16        0.90      0.69 o
  -2   9   9       21.51       22.63      0.82 o
  -1   9   9        0.52        1.20      0.88 o
   0   9   9       51.27       48.23      2.96 o
   1   9   9        9.03        8.01      1.80 o
   2   9   9       12.76       17.60      1.26 o
   3   9   9        0.68        0.01      1.54 o
  -6  10   9       25.33       24.13      0.96 o
  -5  10   9        0.08        1.24      0.92 o
  -4  10   9       17.43       15.32      0.89 o
  -3  10   9       22.23       22.79      0.94 o
  -2  10   9        0.31        1.38      0.82 o
  -1  10   9        0.63        0.76      0.91 o
   0  10   9       40.17       28.19      4.22 o
   1  10   9      100.74       93.71     23.66 o
   2  10   9        1.32        2.28      1.26 o
  -6  11   9      565.21      494.67      3.44 o
  -5  11   9       33.90       31.38      1.43 o
  -4  11   9       42.38       41.26      1.50 o
  -3  11   9       31.32       31.05      1.01 o
  -2  11   9       22.95       22.99      1.46 o
  -1  11   9       28.62       29.45      2.69 o
   0  11   9      169.89      153.50     33.67 o
   1  11   9       78.80       80.83     24.03 o
  -4  12   9        0.32        0.30      0.93 o
  -3  12   9       20.38       21.90      0.85 o
  -2  12   9        0.21        0.66      0.82 o
  -1  12   9       31.75       26.38      2.67 o
   0  12   9      247.13      242.57     57.43 o
 -10   0  10      295.62      318.16     10.38 o
  -9   0  10       64.26       71.47      4.12 o
  -8   0  10       50.31       52.71      3.53 o
  -7   0  10     2214.76     2162.15    104.46 o
  -6   0  10     1261.07     1255.58     83.03 o
  -5   0  10       53.18       50.14      1.36 o
  -4   0  10      509.03      518.48     27.99 o
  -3   0  10     1401.57     1401.25     68.65 o
  -2   0  10      308.30      270.94     11.81 o
  -1   0  10      140.05      142.27      3.84 o
   0   0  10     3837.46     3873.49     13.95 o
   1   0  10      156.57      181.34      5.07 o
   2   0  10       81.43       78.63      4.53 o
   3   0  10       57.09       52.69      5.40 o
   4   0  10       11.62       15.01      1.54 o
   5   0  10      294.91      276.30      4.26 o
 -10   1  10       53.92       61.06      1.06 o
  -9   1  10       40.21       48.40      1.47 o
  -8   1  10        0.72        1.60      0.80 o
  -7   1  10       46.25       46.01      1.53 o
  -6   1  10       32.23       31.21      0.81 o
  -5   1  10        6.71        6.93      0.72 o
  -4   1  10       27.66       25.52      0.99 o
  -3   1  10       38.69       49.34      1.76 o
  -2   1  10       41.02       36.70      1.38 o
  -1   1  10      161.37      181.62      2.51 o
   0   1  10      178.41      194.61      2.73 o
   1   1  10        0.36        1.61      0.90 o
   2   1  10       36.44       33.22      1.07 o
   3   1  10       41.16       45.43      1.17 o
   4   1  10       99.37      101.24      2.60 o
   5   1  10        0.45        1.56      1.27 o
  -9   2  10       45.74       43.38      1.74 o
  -8   2  10       27.64       26.59      0.78 o
  -7   2  10      136.90      130.26      4.84 o
  -6   2  10      485.85      455.54     15.07 o
  -5   2  10       39.36       35.48      0.92 o
  -4   2  10        0.56        1.27      0.81 o
  -3   2  10      111.50       90.60      1.94 o
  -2   2  10      191.13      176.87      4.21 o
  -1   2  10       85.82       90.54      1.45 o
   0   2  10       74.74       84.35      1.65 o
   1   2  10        1.36        4.36      0.89 o
   2   2  10        6.31        4.02      0.89 o
   3   2  10       47.52       47.00      2.11 o
   4   2  10      157.56      167.48      5.07 o
   5   2  10        5.33        6.87      1.00 o
  -9   3  10        5.20       10.33      0.89 o
  -8   3  10      127.66      127.97      3.38 o
  -7   3  10       67.25       71.30      2.50 o
  -6   3  10       14.94       14.92      0.97 o
  -5   3  10        4.93        5.71      0.91 o
  -4   3  10      122.24      102.55      2.59 o
  -3   3  10      356.24      350.10      6.87 o
  -2   3  10       89.59       71.22      1.83 o
  -1   3  10       14.66       10.79      1.70 o
   0   3  10       45.00       48.81      1.27 o
   1   3  10      257.76      256.02      2.38 o
   2   3  10       29.10       28.19      1.02 o
   3   3  10       53.80       55.39      3.33 o
   4   3  10       33.33       33.77      1.28 o
   5   3  10      137.56      146.07      4.75 o
  -9   4  10       17.79       17.76      1.20 o
  -8   4  10       33.32       36.20      1.84 o
  -7   4  10      144.61      147.64      5.55 o
  -6   4  10        6.43        5.49      0.95 o
  -5   4  10        3.24        4.55      0.74 o
  -4   4  10        0.64        0.23      0.73 o
  -3   4  10       19.68       24.15      0.76 o
  -2   4  10      160.51      165.90      2.02 o
  -1   4  10        8.41        7.80      1.21 o
   0   4  10      193.02      182.92      1.74 o
   1   4  10       48.02       51.83      1.41 o
   2   4  10        0.24        0.57      1.25 o
   3   4  10       59.05       57.54      1.46 o
   4   4  10        2.01        1.75      1.02 o
   5   4  10       18.27       15.45      1.10 o
  -9   5  10       61.44       73.42      3.36 o
  -8   5  10        3.65        5.23      0.78 o
  -7   5  10       33.01       36.17      1.58 o
  -6   5  10        5.61        9.85      0.78 o
  -5   5  10      247.68      243.39      6.30 o
  -4   5  10      366.13      372.11      8.31 o
  -3   5  10        7.81        8.21      0.71 o
  -2   5  10       97.50       92.88      1.60 o
  -1   5  10      128.71      125.63      1.82 o
   0   5  10       50.20       47.72      2.15 o
   1   5  10      325.83      290.51      6.01 o
   2   5  10       73.32       61.68      1.12 o
   3   5  10       24.56       22.27      1.07 o
   4   5  10        2.35        2.82      1.07 o
  -9   6  10       52.87       55.50      1.92 o
  -8   6  10      182.58      199.44      9.51 o
  -7   6  10       27.57       28.88      1.11 o
  -6   6  10       53.01       46.65      1.39 o
  -5   6  10        5.45        1.51      0.82 o
  -4   6  10       24.26       19.28      0.85 o
  -3   6  10        2.01        2.36      0.79 o
  -2   6  10     3375.43     3398.89     97.69 o
  -1   6  10     1934.03     1968.76     39.87 o
   0   6  10      152.36      150.53      2.35 o
   1   6  10       12.10        5.56      1.30 o
   2   6  10      163.20      140.68      2.01 o
   3   6  10       20.46       18.29      1.23 o
   4   6  10       22.33       26.93      1.18 o
  -8   7  10      169.19      198.57      2.98 o
  -7   7  10        3.93        5.02      0.85 o
  -6   7  10       19.14       17.74      0.99 o
  -5   7  10       25.43       25.60      0.83 o
  -4   7  10        9.91        9.59      0.83 o
  -3   7  10       49.50       52.88      1.41 o
  -2   7  10      570.06      554.86     16.91 o
  -1   7  10       74.65       71.16      2.29 o
   0   7  10       37.48       37.51      4.01 o
   1   7  10        0.00       -0.26      1.27 o
   2   7  10        7.54       10.11      1.03 o
   3   7  10       21.38       27.36      1.03 o
   4   7  10       18.13       19.48      1.24 o
  -8   8  10        6.52        7.49      1.78 o
  -7   8  10       85.71       86.21      4.88 o
  -6   8  10        0.58        2.63      0.80 o
  -5   8  10        7.56        8.72      0.88 o
  -4   8  10       74.22       66.96      2.66 o
  -3   8  10       14.72       15.10      0.79 o
  -2   8  10        9.00        8.56      0.98 o
  -1   8  10        8.48       10.41      1.04 o
   0   8  10       15.88       20.55      1.14 o
   1   8  10       11.15       10.11      1.44 o
   2   8  10       73.49       80.96      1.64 o
   3   8  10        6.05        5.39      0.97 o
  -7   9  10       32.37       30.04      1.97 o
  -6   9  10       52.54       54.23      1.62 o
  -5   9  10       51.86       42.18      0.91 o
  -4   9  10       16.21       14.15      0.76 o
  -3   9  10       18.24       17.98      0.80 o
  -2   9  10       29.17       28.97      1.03 o
  -1   9  10       23.27       21.09      0.94 o
   0   9  10       66.51       67.66     12.10 o
   1   9  10       24.42       25.00      2.14 o
   2   9  10       47.85       45.39      1.61 o
  -6  10  10       50.47       59.16      2.56 o
  -5  10  10       41.27       44.45      1.10 o
  -4  10  10       22.78       26.01      0.87 o
  -3  10  10       10.66       14.03      0.86 o
  -2  10  10        0.46        0.49      0.84 o
  -1  10  10        0.20        1.06      0.94 o
   0  10  10       14.08       12.87      3.34 o
   1  10  10        5.94        6.26      2.14 o
   2  10  10       11.20       16.95      1.22 o
  -5  11  10        2.54        3.28      0.92 o
  -4  11  10       62.15       69.05      1.92 o
  -3  11  10       17.02       16.89      0.89 o
  -2  11  10       13.62       14.04      0.97 o
  -1  11  10        5.30        5.06      1.29 o
   0  11  10       13.42       13.20      4.22 o
   1  11  10        0.37        0.22      1.12 o
  -3  12  10       18.65       11.46      0.96 o
  -2  12  10        4.81        3.19      0.95 o
  -1  12  10        0.25        0.84      1.05 o
  -9   1  11       18.73       24.68      0.89 o
  -8   1  11       45.98       47.94      1.38 o
  -7   1  11      391.19      397.05     12.27 o
  -6   1  11       25.96       27.55      0.73 o
  -5   1  11        9.50       10.49      0.76 o
  -4   1  11      116.18      120.27      3.72 o
  -3   1  11       10.21       18.92      0.94 o
  -2   1  11       47.22       52.27      1.55 o
  -1   1  11        3.04        3.68      1.17 o
   0   1  11      461.39      508.82      8.14 o
   1   1  11        6.93        8.17      1.07 o
   2   1  11      100.79       98.08      2.12 o
   3   1  11     1020.19     1049.09     29.09 o
   4   1  11       82.70       78.92      1.89 o
  -9   2  11       16.89       18.98      1.43 o
  -8   2  11       93.95       93.01      3.75 o
  -7   2  11      239.09      231.31      7.33 o
  -6   2  11       35.40       37.40      1.25 o
  -5   2  11       24.35       17.37      1.13 o
  -4   2  11       51.56       40.39      1.39 o
  -3   2  11      301.31      308.04      8.40 o
  -2   2  11        0.13        0.71      0.85 o
  -1   2  11       58.17       56.53      1.57 o
   0   2  11      169.51      164.22      1.93 o
   1   2  11       32.20       26.70      1.15 o
   2   2  11       99.76      104.06      2.98 o
   3   2  11      777.16      816.35     25.43 o
   4   2  11        0.01        1.05      1.23 o
  -9   3  11        5.10        4.98      0.81 o
  -8   3  11       18.10       17.81      0.86 o
  -7   3  11      204.18      202.89      6.68 o
  -6   3  11       35.48       33.82      1.07 o
  -5   3  11       70.13       77.14      1.44 o
  -4   3  11       23.48       28.36      1.08 o
  -3   3  11        6.21        7.06      0.75 o
  -2   3  11      204.37      218.49      4.94 o
  -1   3  11      159.51      162.01      1.93 o
   0   3  11       19.46       26.23      1.51 o
   1   3  11        0.99        0.73      0.85 o
   2   3  11       84.04       88.21      1.54 o
   3   3  11       91.74       88.57      2.59 o
   4   3  11      110.27      111.57      1.99 o
  -9   4  11        1.00        2.21      0.77 o
  -8   4  11      165.43      170.16      5.64 o
  -7   4  11        0.02        0.53      0.77 o
  -6   4  11       32.16       22.54      0.91 o
  -5   4  11      110.46      106.78      3.67 o
  -4   4  11      118.13      119.62      2.56 o
  -3   4  11      130.82      126.08      2.10 o
  -2   4  11       45.79       49.65      1.01 o
  -1   4  11       62.09       69.90      2.06 o
   0   4  11       19.25       17.91      1.10 o
   1   4  11       77.27       68.44      1.52 o
   2   4  11        0.27        0.69      1.06 o
   3   4  11       25.31       25.44      1.27 o
   4   4  11       88.99      105.19      1.90 o
  -9   5  11        2.45        1.75      0.85 o
  -8   5  11        4.51        6.08      0.72 o
  -7   5  11        0.02        1.52      0.97 o
  -6   5  11      150.02      131.06      3.40 o
  -5   5  11       19.02       11.33      0.87 o
  -4   5  11        0.32        1.54      0.75 o
  -3   5  11       33.10       34.23      0.84 o
  -2   5  11     1818.09     1824.70     35.07 o
  -1   5  11       76.21       81.33      2.16 o
   0   5  11       56.88       55.31      1.43 o
   1   5  11      140.18      124.82      1.75 o
   2   5  11       19.23       13.88      1.03 o
   3   5  11       25.56       21.04      1.10 o
   4   5  11       64.47       74.82      2.90 o
  -8   6  11        7.11        6.75      0.94 o
  -7   6  11       21.44       25.54      1.11 o
  -6   6  11       16.86       13.95      0.89 o
  -5   6  11      532.37      488.90     12.30 o
  -4   6  11       38.54       33.66      0.83 o
  -3   6  11      121.84      128.88      3.54 o
  -2   6  11      257.02      264.82      5.48 o
  -1   6  11      407.48      388.87     12.83 o
   0   6  11       19.15       15.46      1.44 o
   1   6  11       26.39       23.88      1.40 o
   2   6  11       62.32       55.88      1.30 o
   3   6  11        0.06        1.07      0.98 o
  -8   7  11       79.04       90.41      2.20 o
  -7   7  11        0.02        1.68      0.91 o
  -6   7  11       22.17       22.90      0.94 o
  -5   7  11       65.34       59.46      1.58 o
  -4   7  11       26.53       26.78      1.08 o
  -3   7  11        6.47        6.27      0.77 o
  -2   7  11      345.58      333.75      8.10 o
  -1   7  11      492.29      453.87     32.28 o
   0   7  11       55.86       51.97      1.57 o
   1   7  11       22.25       26.61      2.08 o
   2   7  11      103.68      105.76      1.46 o
   3   7  11        8.42       10.70      1.03 o
  -8   8  11       41.00       43.75      2.85 o
  -7   8  11        4.93        4.34      0.96 o
  -6   8  11       20.85       25.93      1.12 o
  -5   8  11       56.71       55.92      2.31 o
  -4   8  11        0.00        1.35      0.85 o
  -3   8  11       34.17       32.42      1.04 o
  -2   8  11      254.60      246.85      6.18 o
  -1   8  11        0.18       -0.30      0.99 o
   0   8  11        0.87        2.40      1.87 o
   1   8  11       91.32       85.32      2.31 o
   2   8  11       23.93       20.48      1.35 o
  -7   9  11        9.27        8.48      1.26 o
  -6   9  11        4.43        6.19      0.88 o
  -5   9  11        0.01        0.33      0.79 o
  -4   9  11       43.06       42.64      1.06 o
  -3   9  11       18.76       14.90      0.90 o
  -2   9  11      410.65      372.77     22.92 o
  -1   9  11      197.55      178.98     32.51 o
   0   9  11        0.52        0.50      1.18 o
   1   9  11       10.70       12.85      2.10 o
   2   9  11        1.17        1.25      1.28 o
  -6  10  11        1.59        0.51      0.90 o
  -5  10  11        9.91       12.18      0.85 o
  -4  10  11       66.30       66.83      1.31 o
  -3  10  11       92.22       97.82      3.25 o
  -2  10  11        1.10        1.46      0.99 o
  -1  10  11        6.81        5.50      1.27 o
   0  10  11       12.91       13.67      1.25 o
   1  10  11        0.00        2.03      2.20 o
  -5  11  11        6.14        9.27      0.87 o
  -4  11  11      255.03      297.26      9.39 o
  -3  11  11       63.64       62.91      2.74 o
  -2  11  11       25.69       24.96      4.14 o
  -1  11  11       64.01       65.25     17.93 o
   0  11  11       73.75       87.63      5.72 o
  -9   0  12        5.01        4.61      1.23 o
  -8   0  12      130.45      134.94      7.63 o
  -7   0  12     1057.35     1051.20     60.05 o
  -6   0  12     1066.28     1044.15     50.36 o
  -5   0  12      181.76      185.87     11.49 o
  -4   0  12      233.99      234.26     12.82 o
  -3   0  12        0.27        1.43      1.30 o
  -2   0  12       75.12       71.18      2.35 o
  -1   0  12      150.85      154.57      3.10 o
   0   0  12       52.77       62.14      1.50 o
   1   0  12        0.12       -0.07      1.64 o
   2   0  12        5.76        5.69      1.85 o
   3   0  12       13.19       11.94      1.86 o
   4   0  12        8.35        8.77      1.48 o
  -9   1  12       40.03       42.18      1.84 o
  -8   1  12       15.14       14.96      0.74 o
  -7   1  12     1407.79     1408.42     44.00 o
  -6   1  12       59.84       56.98      2.63 o
  -5   1  12        1.43        2.67      0.84 o
  -4   1  12      266.68      271.66      9.32 o
  -3   1  12      440.46      441.15     19.60 o
  -2   1  12       80.75       78.01      2.39 o
  -1   1  12        2.14        2.10      1.28 o
   0   1  12       83.00       94.80      1.99 o
   1   1  12       98.29       98.45      2.27 o
   2   1  12       16.04       17.03      1.18 o
   3   1  12      235.75      242.13      7.84 o
   4   1  12       31.20       26.61      1.28 o
  -9   2  12        2.88        3.56      0.82 o
  -8   2  12       79.70       78.47      0.93 o
  -7   2  12       81.08       83.84      3.55 o
  -6   2  12        5.82        6.61      0.85 o
  -5   2  12       23.62       27.10      0.84 o
  -4   2  12      131.58      137.28      3.36 o
  -3   2  12       78.97       85.90      2.72 o
  -2   2  12        1.73        1.92      0.96 o
  -1   2  12       44.81       50.47      3.32 o
   0   2  12       11.22       13.68      1.45 o
   1   2  12       44.20       43.13      1.84 o
   2   2  12      432.91      434.93     13.57 o
   3   2  12      616.06      633.51     22.39 o
   4   2  12        1.70        2.10      1.29 o
  -9   3  12       39.69       39.00      1.71 o
  -8   3  12        1.18        1.36      0.82 o
  -7   3  12      186.49      182.97      6.40 o
  -6   3  12        0.08        1.71      0.95 o
  -5   3  12      134.79      130.02      3.84 o
  -4   3  12      175.36      168.29      3.19 o
  -3   3  12      513.90      510.06     13.73 o
  -2   3  12        3.05        2.56      0.96 o
  -1   3  12      109.70      118.68      1.77 o
   0   3  12       11.17       17.10      1.61 o
   1   3  12       31.14       35.41      1.22 o
   2   3  12        0.09        1.66      1.14 o
   3   3  12        6.23        6.31      1.07 o
   4   3  12       16.80       21.07      1.49 o
  -9   4  12        7.61        9.11      0.83 o
  -8   4  12       13.04       13.88      0.92 o
  -7   4  12        7.95        6.23      0.74 o
  -6   4  12       21.85       21.91      0.98 o
  -5   4  12        1.33        2.47      0.90 o
  -4   4  12      198.53      201.54      3.38 o
  -3   4  12      283.72      279.00     22.52 o
  -2   4  12      636.99      648.67      7.84 o
  -1   4  12       39.26       41.94      1.93 o
   0   4  12      124.08      127.85      1.64 o
   1   4  12       23.30       21.24      1.13 o
   2   4  12        9.63        9.63      1.17 o
   3   4  12       20.60       22.09      1.45 o
  -9   5  12        1.95        3.77      0.87 o
  -8   5  12        6.83        6.05      0.94 o
  -7   5  12        0.60        1.69      0.87 o
  -6   5  12       58.72       46.46      1.07 o
  -5   5  12      141.83      122.91      2.64 o
  -4   5  12       16.20       15.21      0.73 o
  -3   5  12      314.61      314.25      4.12 o
  -2   5  12      603.04      635.83      6.60 o
  -1   5  12      183.90      184.48      2.63 o
   0   5  12        1.17        1.29      1.04 o
   1   5  12       15.38       11.26      1.39 o
   2   5  12       16.50       18.74      1.22 o
   3   5  12       73.33       65.89      1.41 o
  -8   6  12       38.48       38.56      0.95 o
  -7   6  12       24.37       28.60      0.97 o
  -6   6  12        8.80        7.10      0.99 o
  -5   6  12      155.95      137.13      2.31 o
  -4   6  12        0.38        1.20      0.72 o
  -3   6  12       17.10       17.99      0.78 o
  -2   6  12        2.56        3.15      1.14 o
  -1   6  12      147.82      144.83      2.03 o
   0   6  12        5.23        4.28      1.89 o
   1   6  12       55.04       48.57      1.56 o
   2   6  12       12.74       10.93      0.96 o
   3   6  12       38.84       42.02      2.18 o
  -8   7  12        1.16        2.65      0.92 o
  -7   7  12       44.94       50.81      1.04 o
  -6   7  12      129.81      111.13      4.54 o
  -5   7  12      320.50      310.21      8.84 o
  -4   7  12        0.25        0.95      0.85 o
  -3   7  12        0.00        0.74      0.78 o
  -2   7  12      310.07      308.25     11.58 o
  -1   7  12       45.36       41.39      1.51 o
   0   7  12       38.61       39.77      2.20 o
   1   7  12       18.60       16.33      2.08 o
   2   7  12       87.59       69.41      1.35 o
  -7   8  12       13.85       10.87      1.00 o
  -6   8  12        7.99        9.19      0.85 o
  -5   8  12      185.41      191.15      4.56 o
  -4   8  12        0.01        1.77      0.87 o
  -3   8  12       11.05        9.10      0.72 o
  -2   8  12       71.88       60.92      5.14 o
  -1   8  12        1.80        4.57      1.36 o
   0   8  12       64.77       65.34      2.23 o
   1   8  12      203.45      187.89      2.31 o
   2   8  12       41.75       45.12      1.47 o
  -7   9  12       49.10       49.83      5.90 o
  -6   9  12        7.83        6.22      0.89 o
  -5   9  12        2.83        2.23      0.91 o
  -4   9  12       51.78       55.13      2.55 o
  -3   9  12        6.43        6.16      0.86 o
  -2   9  12       36.54       32.11      6.09 o
  -1   9  12       46.35       45.39      1.33 o
   0   9  12      125.86      134.29      2.10 o
   1   9  12        0.60        0.36      2.10 o
  -6  10  12       19.54       18.43      1.56 o
  -5  10  12        9.85       13.15      0.86 o
  -4  10  12        2.95        3.87      0.89 o
  -3  10  12       15.71       15.38      1.21 o
  -2  10  12       83.83       72.10     12.16 o
  -1  10  12        6.49       10.62      2.06 o
   0  10  12       67.89       82.69      2.38 o
  -4  11  12       15.58       23.81      1.74 o
  -3  11  12        0.75        0.51      1.06 o
  -2  11  12        0.09        0.42      0.89 o
  -9   1  13        3.75        4.10      0.82 o
  -8   1  13        5.20        5.31      0.72 o
  -7   1  13       38.13       35.16      0.81 o
  -6   1  13       24.90       23.69      0.99 o
  -5   1  13      100.76       93.42      2.87 o
  -4   1  13        1.31        3.71      0.92 o
  -3   1  13       53.61       53.66      1.67 o
  -2   1  13       19.99       18.07      0.93 o
  -1   1  13       22.96       21.40      1.47 o
   0   1  13       25.35       24.64      1.44 o
   1   1  13        4.00        3.64      1.11 o
   2   1  13       17.43       17.02      1.92 o
   3   1  13       25.07       23.45      1.42 o
  -9   2  13      153.55      145.91     11.11 o
  -8   2  13       38.90       39.07      3.11 o
  -7   2  13      237.98      243.41     11.15 o
  -6   2  13       39.93       42.68      1.89 o
  -5   2  13       50.33       45.90      1.71 o
  -4   2  13      272.28      269.65      9.87 o
  -3   2  13       18.06       13.60      0.94 o
  -2   2  13      358.65      386.37     12.89 o
  -1   2  13      392.95      418.06     13.55 o
   0   2  13      475.48      489.16      2.96 o
   1   2  13        1.06        1.90      1.27 o
   2   2  13       23.82       22.87      1.31 o
   3   2  13      124.84      123.15      6.28 o
  -9   3  13        5.90       10.08      1.16 o
  -8   3  13        0.99        1.75      0.86 o
  -7   3  13       72.72       73.64      2.12 o
  -6   3  13        8.10        9.39      0.82 o
  -5   3  13      146.37      151.41      5.69 o
  -4   3  13      197.13      190.61      4.64 o
  -3   3  13      192.40      202.34      4.67 o
  -2   3  13        6.08        7.20      1.02 o
  -1   3  13       64.43       73.06      1.59 o
   0   3  13        2.93        2.58      1.37 o
   1   3  13      127.66      123.53      1.50 o
   2   3  13       16.42       19.50      1.22 o
   3   3  13        2.84        4.20      1.29 o
  -9   4  13      172.54      197.01      9.58 o
  -8   4  13       58.20       53.04      0.97 o
  -7   4  13       26.07       27.32      1.77 o
  -6   4  13      140.15      133.32      3.47 o
  -5   4  13       98.22       91.34      1.45 o
  -4   4  13      111.46      112.54      3.25 o
  -3   4  13      198.81      203.37      3.42 o
  -2   4  13     1474.91     1583.78     31.34 o
  -1   4  13       26.28       27.75      1.99 o
   0   4  13        6.53        4.28      1.34 o
   1   4  13      188.08      181.29      1.93 o
   2   4  13       27.42       21.96      1.30 o
   3   4  13      112.99      116.37      5.00 o
  -9   5  13      123.42      143.15      5.74 o
  -8   5  13       80.94       98.62      2.33 o
  -7   5  13        0.93        2.28      0.91 o
  -6   5  13       10.72       11.02      0.79 o
  -5   5  13       62.74       59.81      2.12 o
  -4   5  13       70.79       69.31      1.71 o
  -3   5  13        0.00        1.03      0.81 o
  -2   5  13      553.99      576.61      3.54 o
  -1   5  13        6.18        6.55      1.91 o
   0   5  13        9.25       11.58      1.97 o
   1   5  13        0.68        1.85      1.13 o
   2   5  13       15.12       16.35      1.11 o
   3   5  13      241.74      251.85      4.01 o
  -8   6  13        0.06       -0.04      0.96 o
  -7   6  13        4.48        2.99      1.04 o
  -6   6  13        0.02        0.31      0.87 o
  -5   6  13       52.54       49.98      1.02 o
  -4   6  13        6.84        9.65      0.74 o
  -3   6  13       19.17       20.39      0.79 o
  -2   6  13       16.53       15.63      1.63 o
  -1   6  13       42.76       44.78      1.59 o
   0   6  13       17.32       19.17      2.04 o
   1   6  13       26.49       31.11      1.37 o
   2   6  13       18.59       18.06      1.19 o
  -8   7  13        7.20        8.55      1.10 o
  -7   7  13        5.19        5.99      1.07 o
  -6   7  13        9.30        6.63      0.93 o
  -5   7  13      185.03      198.27      5.18 o
  -4   7  13       17.54       15.40      0.84 o
  -3   7  13       10.11       10.43      0.85 o
  -2   7  13        1.08        1.47      1.01 o
  -1   7  13        7.71        6.78      1.32 o
   0   7  13       50.00       56.08      2.18 o
   1   7  13        9.70       11.20      1.56 o
   2   7  13       10.15       10.49      1.04 o
  -7   8  13        4.42        6.58      1.27 o
  -6   8  13       34.86       41.95      2.09 o
  -5   8  13        2.97        1.50      0.84 o
  -4   8  13       50.40       57.21      1.03 o
  -3   8  13        4.45        3.24      0.81 o
  -2   8  13      545.70      466.80     99.64 o
  -1   8  13       40.16       30.74      2.12 o
   0   8  13        9.82       11.17      2.12 o
   1   8  13       30.36       39.13      1.96 o
  -6   9  13       60.86       59.23      2.54 o
  -5   9  13       56.84       59.29      1.02 o
  -4   9  13       13.40       16.00      1.00 o
  -3   9  13      293.42      265.14     36.34 o
  -2   9  13      236.98      206.50     54.03 o
  -1   9  13        0.06        0.38      2.08 o
   0   9  13        1.33        1.76      1.50 o
  -5  10  13        1.93        0.96      0.78 o
  -4  10  13        6.66        9.35      0.93 o
  -3  10  13       43.65       38.31      6.44 o
  -2  10  13        1.59        0.56      0.98 o
  -1  10  13      145.31      156.81      1.84 o
  -9   0  14        0.13       -1.07      1.10 o
  -8   0  14        0.26        1.28      1.08 o
  -7   0  14       24.78       24.61      1.91 o
  -6   0  14      407.57      382.14     28.76 o
  -5   0  14       13.38       10.47      1.54 o
  -4   0  14      194.32      211.32     17.71 o
  -3   0  14        5.47        6.10      1.31 o
  -2   0  14       45.27       40.39      2.80 o
  -1   0  14       48.21       42.67      2.20 o
   0   0  14       19.58       22.98      1.44 o
   1   0  14      120.42      125.65      1.97 o
   2   0  14       84.15       82.64      4.87 o
   3   0  14        5.93        6.31      1.84 o
  -9   1  14        4.33        4.21      1.13 o
  -8   1  14        0.07        0.52      0.83 o
  -7   1  14      169.62      166.36      6.66 o
  -6   1  14        1.02        3.72      0.96 o
  -5   1  14       22.84       20.29      1.15 o
  -4   1  14        3.27        5.28      0.77 o
  -3   1  14       49.78       48.09      2.42 o
  -2   1  14      330.02      349.17     11.28 o
  -1   1  14        2.28        2.11      1.11 o
   0   1  14       32.90       33.90      1.34 o
   1   1  14       74.93       80.30      2.10 o
   2   1  14       47.71       41.86      1.91 o
   3   1  14        9.13        6.63      1.26 o
  -9   2  14       41.81       43.87      8.23 o
  -8   2  14       54.84       50.03      5.15 o
  -7   2  14      562.70      540.39     35.48 o
  -6   2  14       52.62       52.61      2.93 o
  -5   2  14        0.58        1.37      0.93 o
  -4   2  14       68.85       70.72      2.63 o
  -3   2  14        3.16        3.51      0.98 o
  -2   2  14        8.30        9.41      1.06 o
  -1   2  14       87.41       93.06      1.83 o
   0   2  14        5.92        9.15      1.51 o
   1   2  14       54.67       56.41      1.54 o
   2   2  14       17.97       17.90      1.38 o
   3   2  14        0.47        1.07      1.45 o
  -9   3  14       21.05       25.75      3.12 o
  -8   3  14      157.18      164.17      1.82 o
  -7   3  14       82.41       89.77      7.81 o
  -6   3  14       87.98       79.53      3.03 o
  -5   3  14        3.82        4.49      0.94 o
  -4   3  14       55.69       61.25      1.55 o
  -3   3  14       56.83       60.78      1.37 o
  -2   3  14       49.26       50.28      1.29 o
  -1   3  14      548.64      580.41      4.20 o
   0   3  14      316.46      329.92      2.51 o
   1   3  14      104.10       97.36      2.35 o
   2   3  14      173.66      183.96      8.06 o
  -9   4  14       29.25       36.83      1.33 o
  -8   4  14      144.73      147.11      3.56 o
  -7   4  14        2.64        4.72      0.84 o
  -6   4  14      157.22      144.20      4.75 o
  -5   4  14      137.05      130.10      4.09 o
  -4   4  14        4.82        6.18      0.81 o
  -3   4  14       26.47       28.62      1.02 o
  -2   4  14      217.08      222.33      2.86 o
  -1   4  14        6.61        6.51      1.87 o
   0   4  14       46.76       47.88      1.56 o
   1   4  14       39.89       34.95      1.27 o
   2   4  14      398.84      390.19      9.96 o
  -8   5  14        4.60        2.45      0.89 o
  -7   5  14        6.02        8.97      1.06 o
  -6   5  14       19.46       20.99      1.67 o
  -5   5  14        0.38        1.14      0.75 o
  -4   5  14       13.95       14.03      0.86 o
  -3   5  14      142.85      155.54      2.32 o
  -2   5  14       21.96       27.24      1.97 o
  -1   5  14        0.31        2.61      1.85 o
   0   5  14       36.35       35.54      2.10 o
   1   5  14       15.47       13.17      1.25 o
   2   5  14        9.95       12.20      1.33 o
  -8   6  14       10.26       11.54      1.12 o
  -7   6  14       98.58      102.71      3.46 o
  -6   6  14       64.77       56.31      2.38 o
  -5   6  14        0.14        0.80      0.75 o
  -4   6  14        0.74        1.17      0.81 o
  -3   6  14        2.90        4.57      1.02 o
  -2   6  14       31.13       32.99      2.01 o
  -1   6  14        0.01        1.12      2.01 o
   0   6  14        1.80        4.05      1.36 o
   1   6  14       15.26       18.37      1.29 o
  -7   7  14        4.22        2.78      1.09 o
  -6   7  14        6.50        6.43      0.88 o
  -5   7  14       33.38       27.77      1.11 o
  -4   7  14       27.02       25.89      0.82 o
  -3   7  14      151.75      148.80      5.81 o
  -2   7  14      137.24      129.35      2.48 o
  -1   7  14       24.11       31.08      2.18 o
   0   7  14       22.92       29.53      2.20 o
   1   7  14        5.58        9.70      1.29 o
  -7   8  14       56.97       59.90      2.75 o
  -6   8  14       24.05       19.44      1.23 o
  -5   8  14      281.91      303.63      5.21 o
  -4   8  14        0.05        0.07      0.85 o
  -3   8  14      139.70      136.90     20.92 o
  -2   8  14      422.32      373.16      2.88 o
  -1   8  14       42.12       41.37      2.20 o
   0   8  14       14.47       16.22      1.65 o
  -6   9  14       21.97       23.20      0.97 o
  -5   9  14       62.87       80.38      1.33 o
  -4   9  14      125.02      141.52      6.91 o
  -3   9  14       77.07       55.83      9.79 o
  -2   9  14      400.22      371.67      5.87 o
  -1   9  14       31.34       35.68      2.23 o
  -4  10  14       43.94       49.31     11.21 o
  -3  10  14       30.71       20.54      4.85 o
  -9   1  15       39.95       37.82      6.55 o
  -8   1  15       39.39       38.12      4.66 o
  -7   1  15        9.64       11.34      0.87 o
  -6   1  15        4.76        3.85      0.96 o
  -5   1  15        8.69       10.76      0.87 o
  -4   1  15       13.00       12.33      1.00 o
  -3   1  15        0.00        0.77      1.00 o
  -2   1  15      227.72      235.48     10.19 o
  -1   1  15       18.34       21.30      1.13 o
   0   1  15        5.26        7.17      1.11 o
   1   1  15       21.98       23.58      1.28 o
   2   1  15        2.69        3.32      1.25 o
  -9   2  15       50.90       54.30      8.36 o
  -8   2  15        0.01        0.79      0.92 o
  -7   2  15      332.34      344.24     12.11 o
  -6   2  15        4.71        5.56      0.87 o
  -5   2  15       18.66       19.07      0.90 o
  -4   2  15       35.94       35.28      2.25 o
  -3   2  15      646.54      675.09     24.29 o
  -2   2  15       46.75       48.88      1.57 o
  -1   2  15        0.70        1.34      1.35 o
   0   2  15       37.82       42.20      1.33 o
   1   2  15        0.00        1.09      1.21 o
   2   2  15        0.83        0.70      1.41 o
  -9   3  15        4.03        5.04      1.51 o
  -8   3  15      180.50      167.48     19.38 o
  -7   3  15      297.59      291.03     12.91 o
  -6   3  15      158.06      148.06      6.78 o
  -5   3  15       20.77       16.12      0.84 o
  -4   3  15      201.79      201.53      4.85 o
  -3   3  15      682.31      710.18     17.04 o
  -2   3  15      508.57      509.12      3.60 o
  -1   3  15       32.03       33.35      2.21 o
   0   3  15        0.08        1.40      1.44 o
   1   3  15      129.90      123.04      3.55 o
   2   3  15       87.90       82.69      3.74 o
  -8   4  15      154.99      153.10      6.53 o
  -7   4  15       97.75      103.12      8.82 o
  -6   4  15      146.19      137.69      2.99 o
  -5   4  15      165.80      152.36      2.95 o
  -4   4  15        6.90        7.39      0.89 o
  -3   4  15       46.73       45.81      1.15 o
  -2   4  15       40.70       43.74      2.14 o
  -1   4  15        0.73        0.89      2.01 o
   0   4  15        9.50        9.38      1.64 o
   1   4  15        6.67        7.05      1.28 o
  -8   5  15      273.53      272.71     13.11 o
  -7   5  15       77.45       79.07      4.93 o
  -6   5  15       36.89       33.36      1.89 o
  -5   5  15       67.34       68.67      1.16 o
  -4   5  15       39.54       45.42      1.13 o
  -3   5  15        0.03        0.23      1.08 o
  -2   5  15        6.35        3.27      1.97 o
  -1   5  15       91.85       93.39      2.37 o
   0   5  15        1.37        3.22      1.99 o
   1   5  15        1.01        1.95      1.30 o
  -8   6  15        1.48        0.01      1.63 o
  -7   6  15       24.61       24.38      1.47 o
  -6   6  15        0.29        0.42      0.78 o
  -5   6  15        4.22        5.61      0.84 o
  -4   6  15        0.08        1.05      0.85 o
  -3   6  15        3.99        4.61      0.90 o
  -2   6  15        0.14        1.44      2.01 o
  -1   6  15        5.93        3.96      2.06 o
   0   6  15       74.92       68.12      1.93 o
   1   6  15       11.60       10.41      1.66 o
  -7   7  15        9.45       12.63      1.07 o
  -6   7  15        0.36        0.88      0.90 o
  -5   7  15       58.28       64.79      2.96 o
  -4   7  15       15.83       16.49      1.03 o
  -3   7  15        0.04        0.73      1.04 o
  -2   7  15       39.43       48.62      2.27 o
  -1   7  15       64.16       73.06      2.46 o
   0   7  15        2.12        1.65      1.63 o
  -6   8  15        0.16        1.30      0.90 o
  -5   8  15       13.75       17.39      1.20 o
  -4   8  15       37.98       35.34      2.69 o
  -3   8  15       19.62       16.99      5.46 o
  -2   8  15      188.95      185.81      2.78 o
  -1   8  15      134.66      143.11      2.27 o
  -5   9  15        1.19        1.45      1.02 o
  -4   9  15       99.74       97.07      5.48 o
  -3   9  15      124.63      109.83     25.23 o
  -2   9  15       54.45       35.15      1.82 o
  -9   0  16       15.49       17.02      1.68 o
  -8   0  16      121.85      120.45     10.99 o
  -7   0  16        1.93        5.35      1.48 o
  -6   0  16       14.08       18.05      1.50 o
  -5   0  16       24.24       20.82      1.48 o
  -4   0  16       84.22       79.85      7.26 o
  -3   0  16      606.82      632.58     53.63 o
  -2   0  16       11.62       12.32      2.20 o
  -1   0  16      132.18      127.53      8.30 o
   0   0  16       69.01       72.09      2.24 o
   1   0  16      198.09      191.16      3.20 o
  -9   1  16        4.39        4.08      0.94 o
  -8   1  16      134.00      130.04      3.40 o
  -7   1  16       75.84       70.29      2.59 o
  -6   1  16        3.20        2.37      0.75 o
  -5   1  16        0.13        0.56      0.94 o
  -4   1  16      186.20      189.22      8.15 o
  -3   1  16      134.83      137.00      6.55 o
  -2   1  16       28.05       25.65      1.58 o
  -1   1  16        2.58        2.98      1.22 o
   0   1  16       22.47       22.59      1.30 o
   1   1  16       20.97       20.07      1.33 o
  -8   2  16        0.28        2.36      0.84 o
  -7   2  16       76.98       75.67      2.31 o
  -6   2  16        2.21        3.01      0.83 o
  -5   2  16        8.62       10.69      0.92 o
  -4   2  16        2.66        4.02      0.98 o
  -3   2  16      751.82      791.80     24.27 o
  -2   2  16      106.22      105.60      2.69 o
  -1   2  16       10.81       10.59      1.63 o
   0   2  16       48.02       49.66      1.51 o
   1   2  16       19.95       17.97      1.37 o
  -8   3  16       40.47       40.18      1.11 o
  -7   3  16      215.61      218.93      7.55 o
  -6   3  16      162.21      163.84      5.97 o
  -5   3  16       23.01       26.14      1.32 o
  -4   3  16       20.73       19.84      1.14 o
  -3   3  16       78.76       87.90      2.25 o
  -2   3  16      196.41      214.25      2.97 o
  -1   3  16        3.44        2.56      2.04 o
   0   3  16        0.22        0.09      1.31 o
   1   3  16       10.36       13.02      1.45 o
  -8   4  16        2.97        2.89      1.02 o
  -7   4  16       31.93       27.73      0.83 o
  -6   4  16        0.05        1.10      1.03 o
  -5   4  16       26.11       26.92      1.08 o
  -4   4  16      131.25      132.62      1.43 o
  -3   4  16       78.59       81.66      6.34 o
  -2   4  16        0.36        0.72      2.04 o
  -1   4  16       39.69       34.50      2.21 o
   0   4  16       10.33        9.84      1.29 o
   1   4  16       24.47       28.64      2.32 o
  -8   5  16        0.69        1.01      1.00 o
  -7   5  16       87.16       85.86      1.17 o
  -6   5  16        0.00        1.83      1.06 o
  -5   5  16       81.62       79.08      1.28 o
  -4   5  16       34.47       32.09      0.92 o
  -3   5  16       11.87       12.81      1.28 o
  -2   5  16       20.72       22.24      2.14 o
  -1   5  16       33.67       31.40      2.23 o
   0   5  16       21.23       23.41      1.70 o
  -7   6  16       17.14       14.57      2.18 o
  -6   6  16       29.02       27.07      3.30 o
  -5   6  16       11.42       11.81      0.91 o
  -4   6  16      176.44      181.88     11.72 o
  -3   6  16       54.24       59.60      1.85 o
  -2   6  16        7.77       10.64      2.12 o
  -1   6  16       27.18       26.46      2.29 o
   0   6  16        1.79        2.16      1.59 o
  -6   7  16        0.22        0.88      1.15 o
  -5   7  16       34.13       31.07      2.70 o
  -4   7  16       24.61       24.17      1.86 o
  -3   7  16        7.79        9.42      1.63 o
  -2   7  16        1.15        4.90      2.14 o
  -1   7  16        0.69        1.34      1.59 o
  -5   8  16        0.34        0.24      0.98 o
  -4   8  16        0.36        1.03      1.17 o
  -3   8  16        2.72        4.64      1.62 o
  -2   8  16        0.09       -1.65      2.31 o
  -8   1  17        2.30        1.76      0.98 o
  -7   1  17       89.38       88.90      3.19 o
  -6   1  17       16.71       15.73      0.96 o
  -5   1  17       86.50       90.67      5.36 o
  -4   1  17        1.24        2.26      0.90 o
  -3   1  17      190.49      206.39      7.67 o
  -2   1  17        0.36        1.57      1.98 o
  -1   1  17      107.21      109.29      2.63 o
   0   1  17      251.23      247.36      2.21 o
  -8   2  17       35.53       38.99      1.54 o
  -7   2  17      174.95      163.87      6.56 o
  -6   2  17      186.30      183.72      6.93 o
  -5   2  17       30.44       34.56      1.39 o
  -4   2  17       12.35       12.80      1.10 o
  -3   2  17      263.99      257.09     15.15 o
  -2   2  17       95.79      101.88      4.90 o
  -1   2  17      146.72      153.14      2.35 o
   0   2  17        1.20        2.62      1.17 o
  -8   3  17        5.54        5.18      1.01 o
  -7   3  17        3.78        5.07      0.89 o
  -6   3  17        4.03        3.86      0.96 o
  -5   3  17       10.21        7.92      1.02 o
  -4   3  17        5.26        5.28      1.07 o
  -3   3  17        3.47        4.44      1.22 o
  -2   3  17       42.29       43.02      2.35 o
  -1   3  17       11.53       10.64      2.18 o
   0   3  17        6.72        5.91      1.37 o
  -7   4  17      111.59      116.63      3.72 o
  -6   4  17        0.59        0.65      1.07 o
  -5   4  17       58.78       56.53      2.12 o
  -4   4  17       12.64       10.53      0.98 o
  -3   4  17       10.90       11.49      1.79 o
  -2   4  17        7.70        5.58      2.08 o
  -1   4  17      139.16      144.49      2.99 o
   0   4  17        1.08        0.79      1.66 o
  -7   5  17        0.01        0.93      0.92 o
  -6   5  17       28.95       24.41      0.98 o
  -5   5  17        0.11        1.43      1.07 o
  -4   5  17       15.99       15.60      1.54 o
  -3   5  17        3.67        4.77      1.72 o
  -2   5  17      111.03      111.84      2.67 o
  -1   5  17      277.09      297.72      3.43 o
  -6   6  17       61.32       65.44      1.47 o
  -5   6  17       72.62       75.87      4.00 o
  -4   6  17        1.59        3.14      1.19 o
  -3   6  17        9.27       11.62      1.71 o
  -2   6  17        0.89        2.18      2.14 o
  -5   7  17       36.32       50.62      3.67 o
  -4   7  17       28.43       27.12      4.99 o
  -3   7  17       10.29       11.36      1.66 o
  -8   0  18        8.02       12.85      2.77 o
  -7   0  18      124.40      137.87     19.15 o
  -6   0  18        0.27       -0.29      1.48 o
  -5   0  18        0.14       -0.04      1.28 o
  -4   0  18      210.41      222.02     14.74 o
  -3   0  18      405.08      373.64      4.52 o
  -2   0  18        2.52        2.08      2.71 o
  -1   0  18       53.18       58.64      2.45 o
  -8   1  18       10.78       11.11      1.05 o
  -7   1  18        2.07        3.05      0.86 o
  -6   1  18       80.55       80.06      4.85 o
  -5   1  18        0.42        1.34      1.07 o
  -4   1  18        0.39        0.23      1.07 o
  -3   1  18      456.60      435.58      4.10 o
  -2   1  18      191.87      173.56      3.15 o
  -1   1  18        1.78        2.03      1.39 o
  -7   2  18        0.06        0.61      1.12 o
  -6   2  18       79.93       72.86      2.21 o
  -5   2  18        5.17        6.43      1.07 o
  -4   2  18       65.87       64.39      3.10 o
  -3   2  18       57.57       57.21      1.97 o
  -2   2  18       24.31       20.99      2.37 o
  -1   2  18        1.67        1.29      1.99 o
  -7   3  18        5.95        7.05      0.95 o
  -6   3  18        6.63        7.49      1.02 o
  -5   3  18        7.76        6.95      1.09 o
  -4   3  18        2.19        1.94      1.10 o
  -3   3  18       90.83       91.68      2.65 o
  -2   3  18       94.98      103.22      2.35 o
  -1   3  18        0.47        1.54      1.76 o
  -7   4  18       59.79       51.50      2.94 o
  -6   4  18        7.72        7.60      1.15 o
  -5   4  18        2.91        2.37      1.09 o
  -4   4  18       24.71       22.25      2.22 o
  -3   4  18        0.07       -0.26      2.18 o
  -2   4  18        1.63        3.58      2.29 o
  -6   5  18        5.99        8.45      0.96 o
  -5   5  18       16.92       18.42      1.44 o
  -4   5  18       49.06       46.67     11.07 o
  -3   5  18       36.11       30.97      1.98 o
  -2   5  18        0.88       -0.45      2.25 o
  -5   6  18      135.56      127.31     15.27 o
  -4   6  18       15.23       15.64      2.97 o
  -3   6  18        5.96        6.04      1.81 o
  -7   1  19       73.32       65.40      3.37 o
  -6   1  19      129.19      128.55      7.46 o
  -5   1  19       13.87       13.31      1.16 o
  -4   1  19      331.13      313.55     15.12 o
  -3   1  19      238.02      229.00      2.82 o
  -2   1  19        3.91        3.39      2.37 o
  -7   2  19        0.89        1.49      1.65 o
  -6   2  19        9.44        9.18      1.03 o
  -5   2  19        0.28        1.43      1.09 o
  -4   2  19      103.22       96.80      6.20 o
  -3   2  19       61.22       56.76      2.22 o
  -2   2  19        2.06        3.01      2.90 o
  -6   3  19        9.77        8.51      1.05 o
  -5   3  19        0.22        0.42      1.13 o
  -4   3  19        8.61        6.51      1.23 o
  -3   3  19        0.06        0.36      2.31 o
  -5   4  19      105.90      104.32      8.27 o
  -4   4  19        2.37        0.95      1.41 o
  -3   4  19       11.11       13.63      2.37 o
  -5   0  20        3.84        5.66      1.71 o
  -4   0  20      290.51      255.31      3.82 o
  -5   1  20        3.42        2.36      1.91 o
  -4   1  20      114.50      101.23      2.29 o
 
